# Supplementary material for: Osteogenic human MSC-derived extracellular vesicles regulate MSC activity and osteogenic differentiation and promote bone regeneration in a rat calvarial defect model
Source: Stem Cell Res Ther. 2024 Feb 7;15:33. doi: 10.1186/s13287-024-03639-x (PMC10848378; doi:10.1186/s13287-024-03639-x)
Supplement: Supplementary file 1 — Additional file 1. Mass spectrometry and gene expression array analysis data. [file 13287_2024_3639_MOESM1_ESM.xlsx]

## Sheet: MS data
Checked	Protein FDR Confidence: Combined	Master	Accession	Description	Exp. q-value: Combined	Contaminant	Sum PEP Score	Coverage [%]	# Peptides	# PSMs	# Unique Peptides	# AAs	MW [kDa]	calc. pI	Score Sequest HT: Sequest HT	# Peptides (by Search Engine): Sequest HT	# Razor Peptides	Osteo-EVs-D1	Osteo-EVs-D2	Osteo-EVs-D3	Naïve-EVs-D1	Naïve-EVs-D2	Naïve-EVs-D3	Found in Sample: [S1] F1: Sample	Found in Sample: [S2] F2: Sample	Found in Sample: [S3] F3: Sample	Found in Sample: [S4] F4: Sample	Found in Sample: [S5] F5: Sample	Found in Sample: [S6] F6: Sample	# Protein Groups	Modifications
FALSE	High	Master Protein	ENSEMBL:ENSBTAP00000024462	(Bos taurus) 47 kDa protein	0	TRUE	8.866	7	2	6	2	419	46.5	6.33	10.42	2	0	147518	2.84103e+06	114451	855348	72511	65968.5	High	High	Peak Found	High	Peak Found	Peak Found	1
FALSE	High	Master Protein	ENSEMBL:ENSBTAP00000018229	(Bos taurus) 54 kDa protein	0	TRUE	106.99	40	13	94	2	475	53.6	6.05	248.67	13	0	529050	408225	1.26618e+06	567804	536824	1.97742e+06	High	High	High	High	High	High	1
FALSE	High	Master Protein	ENSEMBL:ENSBTAP00000018574	(Bos taurus) 55 kDa protein	0	TRUE	52.483	30	12	49	12	496	55.2	6.86	84.25	12	0	6.85648e+06	9.34743e+06	7.85828e+06	9.72919e+06	7.50613e+06	4.57247e+06	High	High	High	High	High	High	1
FALSE	High	Master Protein	ENSEMBL:ENSBTAP00000025008	(Bos taurus) hypothetical protein	0	TRUE	19.722	7	3	27	1	536	59.3	5.15	54.21	3	0	79801	86102.1	133976	252187		114794	Peak Found	Peak Found	High	High	Not Found	High	1
FALSE	High	Master Protein	ENSEMBL:ENSBTAP00000013050	(Bos taurus) hypothetical protein	0	TRUE	15.557	10	3	8	3	452	52	6.48	6.41	3	0	334836	161529	139043	522557	271369	154806	High	Peak Found	Peak Found	High	High	Peak Found	1
FALSE	High	Master Protein	ENSEMBL:ENSBTAP00000024146	(Bos taurus) similar to alpha-2-macroglobulin isoform 1	0	TRUE	938.985	69	75	1448	69	1477	164.2	6.02	3461.88	75	7	1.78509e+09	5.44946e+09	3.1552e+09	1.87975e+09	1.70979e+09	9.94453e+08	High	High	High	High	High	High	1
FALSE	High	Master Protein	ENSEMBL:ENSBTAP00000032840	(Bos taurus) similar to apolipoprotein B, partial	0	TRUE	172.261	48	31	161	28	825	92.2	7.03	305.61	31	3	1.8959e+07	5.08023e+07	4.47384e+07	4.29492e+07	4.1324e+07	4.29431e+07	High	High	High	High	High	High	1
FALSE	High	Master Protein	ENSEMBL:ENSBTAP00000034412	(Bos taurus) similar to C4b-binding protein alpha chain	0.004	TRUE	3.098	4	1	6	1	199	22.3	7.49	9.7	1	0	614531	301753	537068	799498		1.05421e+06	High	Peak Found	High	High	High	High	1
FALSE	High	Master Protein	ENSEMBL:ENSBTAP00000007350	(Bos taurus) similar to Complement C4-A precursor	0	TRUE	52.543	11	15	48	3	1742	192.9	7.44	58.22	15	8	1.55906e+06	4.74894e+06	3.09042e+06	3.28688e+06	3.71444e+06	3.4835e+06	High	High	High	High	High	High	1
FALSE	High	Master Protein	REFSEQ:XP_001252647	(Bos taurus) similar to endopin 2B	0	TRUE	22.86	18	6	29	5	417	46.9	5.66	45.94	6	0	2.36594e+06	7.76526e+06	6.41293e+06	2.91804e+06	2.95068e+06	2.73135e+06	High	High	High	High	High	High	1
FALSE	High	Master Protein	ENSEMBL:ENSBTAP00000016046	(Bos taurus) similar to fibulin-1 C isoform 1	0	TRUE	221.828	52	19	271	12	706	77.4	5.06	719.62	19	9	3.16145e+08	3.17667e+08	1.63052e+08	2.26143e+08	2.55755e+08	3.42616e+08	High	High	High	High	High	High	1
FALSE	High	Master Protein	ENSEMBL:ENSBTAP00000037665	(Bos taurus) similar to Pregnancy zone protein, partial	0	TRUE	131.499	35	14	90	14	578	65.2	7.01	264.64	14	0	1.93733e+07	4.41285e+07	3.02224e+07	2.38969e+07	1.97181e+07	1.08664e+07	High	High	High	High	High	High	1
FALSE	High	Master Protein	Q04446	1,4-alpha-glucan-branching enzyme OS=Homo sapiens OX=9606 GN=GBE1 PE=1 SV=3	0	FALSE	19.322	10	5	10	5	702	80.4	6.32	12.07	5	0		1.36285e+06		1.30485e+06	1.2097e+06	744593	Not Found	High	Not Found	High	High	Peak Found	1
FALSE	High	Master Protein	Q01970	1-phosphatidylinositol 4,5-bisphosphate phosphodiesterase beta-3 OS=Homo sapiens OX=9606 GN=PLCB3 PE=1 SV=2	0	FALSE	5.565	4	3	3	3	1234	138.7	5.9	0	3	0	137943	139609	28751.3	119446	42909.4	52915.4	High	High	Peak Found	High	Peak Found	Peak Found	1
FALSE	High	Master Protein	P51178	1-phosphatidylinositol 4,5-bisphosphate phosphodiesterase delta-1 OS=Homo sapiens OX=9606 GN=PLCD1 PE=1 SV=2	0	FALSE	6.048	3	1	1	1	756	85.6	6.7	2.4	1	0		69943.9	22332.7	243041			Not Found	Peak Found	Peak Found	High	Not Found	Not Found	1
FALSE	High	Master Protein	P31946	14-3-3 protein beta/alpha OS=Homo sapiens OX=9606 GN=YWHAB PE=1 SV=3	0	FALSE	55.324	41	9	55	5	246	28.1	4.83	101.18	9	1	514353	8.25177e+06	1.53875e+06	1.38457e+06	1.07366e+06	1.18661e+06	High	High	High	High	High	High	1
FALSE	High	Master Protein	P62258	14-3-3 protein epsilon OS=Homo sapiens OX=9606 GN=YWHAE PE=1 SV=1	0	FALSE	68.124	53	11	69	9	255	29.2	4.74	128.85	11	0	3.91399e+06	3.77193e+07	6.19765e+06	5.88915e+06	2.22248e+06	6.35694e+06	High	High	High	High	High	High	1
FALSE	High	Master Protein	Q04917	14-3-3 protein eta OS=Homo sapiens OX=9606 GN=YWHAH PE=1 SV=4	0	FALSE	45.173	47	10	53	7	246	28.2	4.84	73.71	10	1	1.1746e+06	2.08284e+07	1.05452e+07	5.66382e+06	1.03452e+07	1.12504e+07	High	High	High	High	High	High	1
FALSE	High	Master Protein	P61981	14-3-3 protein gamma OS=Homo sapiens OX=9606 GN=YWHAG PE=1 SV=2	0	FALSE	50.169	39	8	58	4	247	28.3	4.89	110.02	8	0	894667	8.52901e+06	1.29276e+06	2.10817e+06	1.56552e+06	1.85453e+06	High	High	High	High	High	High	1
FALSE	High	Master Protein	P31947	14-3-3 protein sigma OS=Homo sapiens OX=9606 GN=SFN PE=1 SV=1	0	FALSE	40.499	27	6	40	3	248	27.8	4.74	61.1	6	0		817768	44941.1	25467.4	18733.1		Not Found	High	High	High	High	Not Found	1
FALSE	High	Master Protein	P27348	14-3-3 protein theta OS=Homo sapiens OX=9606 GN=YWHAQ PE=1 SV=1	0	FALSE	57.136	46	9	56	6	245	27.7	4.78	104.3	9	0	1.48176e+06	9.7678e+06	1.82275e+06	1.59854e+06	1.64561e+06	3.40044e+06	High	High	High	High	High	High	1
FALSE	High	Master Protein	P63104	14-3-3 protein zeta/delta OS=Homo sapiens OX=9606 GN=YWHAZ PE=1 SV=1	0	FALSE	90.958	60	13	94	11	245	27.7	4.79	176.41	13	3	2.3716e+07	1.61002e+08	3.00043e+07	3.17984e+07	3.06988e+07	3.41174e+07	High	High	High	High	High	High	1	Acetyl [N-Term]
FALSE	High	Master Protein	Q9C0C2	182 kDa tankyrase-1-binding protein OS=Homo sapiens OX=9606 GN=TNKS1BP1 PE=1 SV=4	0.009	FALSE	2.598	1	1	1	1	1729	181.7	4.86	0	1	0							Not Found	High	Not Found	Not Found	Not Found	Not Found	1
FALSE	High	Master Protein	P09543	2',3'-cyclic-nucleotide 3'-phosphodiesterase OS=Homo sapiens OX=9606 GN=CNP PE=1 SV=2	0	FALSE	16.133	12	3	5	3	421	47.5	9.07	2.85	3	0		206824		820554	329799	679304	Not Found	Peak Found	Not Found	High	High	High	1
FALSE	High	Master Protein	Q99460	26S proteasome non-ATPase regulatory subunit 1 OS=Homo sapiens OX=9606 GN=PSMD1 PE=1 SV=2	0	FALSE	60.564	19	12	37	12	953	105.8	5.39	55.5	12	0	552285	1.24708e+07	1.99665e+06	2.38945e+06	3.97878e+06	2.45768e+06	Peak Found	High	High	High	High	High	1	Acetyl [N-Term]
FALSE	High	Master Protein	O00231	26S proteasome non-ATPase regulatory subunit 11 OS=Homo sapiens OX=9606 GN=PSMD11 PE=1 SV=3	0	FALSE	58.683	42	14	43	14	422	47.4	6.48	71.3	14	0	945232	1.55756e+07	1.75954e+06	2.75959e+06	7.95085e+06	5.76199e+06	High	High	High	High	High	High	1
FALSE	High	Master Protein	O00232	26S proteasome non-ATPase regulatory subunit 12 OS=Homo sapiens OX=9606 GN=PSMD12 PE=1 SV=3	0	FALSE	36.984	24	9	27	9	456	52.9	7.65	32.26	9	0	409203	5.61155e+06	1.64572e+06	2.90165e+06	5.44279e+06	3.19977e+06	Peak Found	High	High	High	High	High	1
FALSE	High	Master Protein	Q9UNM6	26S proteasome non-ATPase regulatory subunit 13 OS=Homo sapiens OX=9606 GN=PSMD13 PE=1 SV=2	0	FALSE	21.205	19	6	16	6	376	42.9	5.81	12.98	6	0	120347	9.78542e+06	1.24377e+06	1.08045e+06	3.83635e+06	6.77979e+06	Peak Found	High	High	High	High	High	1
FALSE	High	Master Protein	Q13200	26S proteasome non-ATPase regulatory subunit 2 OS=Homo sapiens OX=9606 GN=PSMD2 PE=1 SV=3	0	FALSE	117.644	31	19	75	19	908	100.1	5.2	140.26	19	0	2.61317e+06	1.62423e+07	4.26491e+06	6.68584e+06	1.21409e+07	4.64146e+06	High	High	High	High	High	High	1
FALSE	High	Master Protein	O43242	26S proteasome non-ATPase regulatory subunit 3 OS=Homo sapiens OX=9606 GN=PSMD3 PE=1 SV=2	0	FALSE	60.012	25	12	29	12	534	60.9	8.44	43.39	12	0	610534	1.19646e+07	1.55438e+06	3.17578e+06	4.77331e+06	4.00702e+06	High	High	High	High	High	High	1
FALSE	High	Master Protein	Q15008	26S proteasome non-ATPase regulatory subunit 6 OS=Homo sapiens OX=9606 GN=PSMD6 PE=1 SV=1	0	FALSE	23.898	15	5	12	5	389	45.5	5.62	26.48	5	0	104057	5.48676e+06	964040	453695	1.14357e+06	1.62558e+06	High	High	High	High	High	High	1	Met-loss [N-Term]
FALSE	High	Master Protein	P51665	26S proteasome non-ATPase regulatory subunit 7 OS=Homo sapiens OX=9606 GN=PSMD7 PE=1 SV=2	0	FALSE	36.208	28	7	29	7	324	37	6.77	46.93	7	0	925361	9.38557e+06	1.22473e+06	1.52531e+06	6.0304e+06	2.16053e+06	High	High	High	High	High	High	1	Met-loss [N-Term]
FALSE	High	Master Protein	P62333	26S proteasome regulatory subunit 10B OS=Homo sapiens OX=9606 GN=PSMC6 PE=1 SV=1	0	FALSE	34.13	27	7	21	7	389	44.1	7.49	24.8	7	0		3.18659e+06	959014	1.35656e+06	2.76679e+06	1.31444e+06	High	High	High	High	High	High	1
FALSE	High	Master Protein	P62191	26S proteasome regulatory subunit 4 OS=Homo sapiens OX=9606 GN=PSMC1 PE=1 SV=1	0	FALSE	47.191	29	8	31	7	440	49.2	6.21	55.02	8	1	27802.4	5.92424e+06	1.01834e+06	2.98935e+06	6.14809e+06	1.65847e+06	Peak Found	High	High	High	High	High	1
FALSE	High	Master Protein	P17980	26S proteasome regulatory subunit 6A OS=Homo sapiens OX=9606 GN=PSMC3 PE=1 SV=3	0	FALSE	34.793	22	6	31	6	439	49.2	5.24	43.56	6	0	92395.8	2.48553e+06	409741	1.06928e+06	3.06476e+06	1.3769e+06	High	High	High	High	High	High	1
FALSE	High	Master Protein	P43686	26S proteasome regulatory subunit 6B OS=Homo sapiens OX=9606 GN=PSMC4 PE=1 SV=2	0	FALSE	34.347	22	7	15	7	418	47.3	5.21	24.81	7	0		4.98303e+06	414653	1.0801e+06	2.01704e+06	772566	Not Found	High	High	High	High	Peak Found	1
FALSE	High	Master Protein	P35998	26S proteasome regulatory subunit 7 OS=Homo sapiens OX=9606 GN=PSMC2 PE=1 SV=3	0	FALSE	40.023	27	10	22	10	433	48.6	5.95	33.1	10	0	145704	7.78397e+06	1.04037e+06	1.96412e+06	6.09159e+06	2.50834e+06	Peak Found	High	High	High	High	High	1	Met-loss [N-Term]
FALSE	High	Master Protein	P62195	26S proteasome regulatory subunit 8 OS=Homo sapiens OX=9606 GN=PSMC5 PE=1 SV=1	0	FALSE	37.141	24	7	24	6	406	45.6	7.55	39.24	7	0	219928	3.01698e+06	405341	969126	3.5137e+06	708228	High	High	High	High	High	High	1
FALSE	High	Master Protein	P25325	3-mercaptopyruvate sulfurtransferase OS=Homo sapiens OX=9606 GN=MPST PE=1 SV=3	0.008	FALSE	2.66	9	1	1	1	297	33.2	6.6	0	1	0		111182					Not Found	High	Not Found	Not Found	Not Found	Not Found	1
FALSE	High	Master Protein	P62280	40S ribosomal protein S11 OS=Homo sapiens OX=9606 GN=RPS11 PE=1 SV=3	0	FALSE	14.76	27	4	11	4	158	18.4	10.3	13.77	4	0	179528	3.29229e+06	197553			1.90438e+06	High	High	High	High	High	High	1
FALSE	High	Master Protein	P62277	40S ribosomal protein S13 OS=Homo sapiens OX=9606 GN=RPS13 PE=1 SV=2	0	FALSE	5.718	10	1	1	1	151	17.2	10.54	2.36	1	0	176754	848002	117559			200150	Peak Found	High	Peak Found	Not Found	Not Found	Peak Found	1
FALSE	High	Master Protein	P62244	40S ribosomal protein S15a OS=Homo sapiens OX=9606 GN=RPS15A PE=1 SV=2	0	FALSE	11.287	20	3	16	3	130	14.8	10.13	18.24	3	0	541163	6.30308e+06	875893	830115	3.63581e+06	1.57744e+06	High	High	High	High	High	High	1
FALSE	High	Master Protein	P62249	40S ribosomal protein S16 OS=Homo sapiens OX=9606 GN=RPS16 PE=1 SV=2	0	FALSE	11.757	23	4	14	4	146	16.4	10.21	18.93	4	0	506501	2.74844e+06	1.23944e+06	948565	2.03869e+06	887622	High	High	High	High	High	High	1
FALSE	High	Master Protein	P08708	40S ribosomal protein S17 OS=Homo sapiens OX=9606 GN=RPS17 PE=1 SV=2	0	FALSE	30.808	48	4	13	4	135	15.5	9.85	18.12	4	0	257499	4.40205e+06	636486		378413	728755	High	High	High	High	Peak Found	High	1
FALSE	High	Master Protein	P62269	40S ribosomal protein S18 OS=Homo sapiens OX=9606 GN=RPS18 PE=1 SV=3	0	FALSE	20.28	30	5	15	5	152	17.7	10.99	27.66	5	0	752605	5.70933e+06	2.13098e+06	655162	1.42137e+06	4.08014e+06	High	High	High	Peak Found	High	High	1
FALSE	High	Master Protein	P15880	40S ribosomal protein S2 OS=Homo sapiens OX=9606 GN=RPS2 PE=1 SV=2	0	FALSE	13.734	18	5	7	5	293	31.3	10.24	3.99	5	0	198123	1.25995e+06	813563	468337	2.34076e+06	470322	Peak Found	High	Peak Found	Peak Found	High	Peak Found	1
FALSE	High	Master Protein	P60866	40S ribosomal protein S20 OS=Homo sapiens OX=9606 GN=RPS20 PE=1 SV=1	0	FALSE	7.004	16	2	4	2	119	13.4	9.94	5.93	2	0	689171	5.92957e+06	1.07412e+06	523477	1.56867e+06	545365	Peak Found	High	Peak Found	Peak Found	High	Peak Found	1
FALSE	High	Master Protein	P62851	40S ribosomal protein S25 OS=Homo sapiens OX=9606 GN=RPS25 PE=1 SV=1	0.002	FALSE	3.51	7	1	1	1	125	13.7	10.11	2.24	1	0							Not Found	High	Not Found	Not Found	Not Found	Not Found	1
FALSE	High	Master Protein	Q71UM5	40S ribosomal protein S27-like OS=Homo sapiens OX=9606 GN=RPS27L PE=1 SV=3	0.005	FALSE	3	13	1	1	1	84	9.5	9.45	0	1	0	162572	1.08095e+06	231499	280504	773944		Peak Found	High	Peak Found	Peak Found	Peak Found	Not Found	1
FALSE	High	Master Protein	P23396	40S ribosomal protein S3 OS=Homo sapiens OX=9606 GN=RPS3 PE=1 SV=2	0	FALSE	35.532	38	8	34	8	243	26.7	9.66	51.51	8	0	1.38359e+06	1.66315e+07	3.57189e+06	5.4044e+06	1.37403e+07	5.26812e+06	High	High	High	High	High	High	1
FALSE	High	Master Protein	P61247	40S ribosomal protein S3a OS=Homo sapiens OX=9606 GN=RPS3A PE=1 SV=2	0	FALSE	15.411	20	5	8	5	264	29.9	9.73	3.45	5	0	423359	1.34451e+06	331631	1.43695e+06	2.23959e+06	573080	Peak Found	High	High	Peak Found	High	High	1
FALSE	High	Master Protein	P62701	40S ribosomal protein S4, X isoform OS=Homo sapiens OX=9606 GN=RPS4X PE=1 SV=2	0	FALSE	28.062	29	7	25	7	263	29.6	10.15	24.77	7	0	834314	7.82637e+06	1.66374e+06	4.94236e+06	6.22592e+06	3.58848e+06	Peak Found	High	High	High	High	High	1
FALSE	High	Master Protein	P46782	40S ribosomal protein S5 OS=Homo sapiens OX=9606 GN=RPS5 PE=1 SV=4	0	FALSE	10.56	17	2	4	2	204	22.9	9.72	3.05	2	0	60442.4	903360	201425	315896	102838	278048	Peak Found	High	High	High	Peak Found	Peak Found	1
FALSE	High	Master Protein	P62081	40S ribosomal protein S7 OS=Homo sapiens OX=9606 GN=RPS7 PE=1 SV=1	0	FALSE	10.218	16	2	4	2	194	22.1	10.1	4.97	2	0		1.43316e+06	94499	108815		178303	Not Found	High	Peak Found	High	Not Found	Peak Found	1
FALSE	High	Master Protein	P46781	40S ribosomal protein S9 OS=Homo sapiens OX=9606 GN=RPS9 PE=1 SV=3	0	FALSE	11.471	16	4	14	4	194	22.6	10.65	17.77	4	0	1.41916e+06	5.16113e+06	323582	884813	4.72387e+06	2.58386e+06	High	High	High	High	High	High	1
FALSE	High	Master Protein	P08865	40S ribosomal protein SA OS=Homo sapiens OX=9606 GN=RPSA PE=1 SV=4	0	FALSE	32.64	26	6	17	6	295	32.8	4.87	24.24	6	0	1.77621e+06	5.55085e+06	847425	1.26643e+06	3.41084e+06	1.73378e+06	Peak Found	High	High	High	High	High	1
FALSE	High	Master Protein	Q9BRK5	45 kDa calcium-binding protein OS=Homo sapiens OX=9606 GN=SDF4 PE=1 SV=1	0	FALSE	118.506	49	14	34	14	362	41.8	4.86	96.06	14	0	3.19773e+07	7.91808e+06	1.04498e+07	1.05837e+06		182610	High	High	High	High	Not Found	Peak Found	1
FALSE	High	Master Protein	P08195	4F2 cell-surface antigen heavy chain OS=Homo sapiens OX=9606 GN=SLC3A2 PE=1 SV=3	0	FALSE	37.295	17	8	23	8	630	68	5.01	29.56	8	0	83423	1.01968e+06	118672	3.88223e+06	7.75906e+06	4.68484e+06	Peak Found	High	Peak Found	High	High	High	1
FALSE	High	Master Protein	P54619	5'-AMP-activated protein kinase subunit gamma-1 OS=Homo sapiens OX=9606 GN=PRKAG1 PE=1 SV=1	0.003	FALSE	3.227	6	1	2	1	331	37.6	6.92	0	1	0		55912.1	26504.4	47959.5	81708.4	16034.8	Not Found	High	Peak Found	High	Peak Found	Peak Found	1
FALSE	High	Master Protein	P21589	5'-nucleotidase OS=Homo sapiens OX=9606 GN=NT5E PE=1 SV=1	0	FALSE	82.09	38	15	58	15	574	63.3	7.03	108.57	15	0	5.87743e+06	1.08135e+07	5.9636e+06	1.50286e+07	7.92563e+06	1.6843e+07	High	High	High	High	High	High	1
FALSE	High	Master Protein	P52209	6-phosphogluconate dehydrogenase, decarboxylating OS=Homo sapiens OX=9606 GN=PGD PE=1 SV=3	0	FALSE	42.194	24	9	22	9	483	53.1	7.23	32.92	9	0	1.66202e+06	1.78836e+07	806951	4.66548e+06	4.86481e+06	2.92529e+06	High	High	High	High	High	High	1
FALSE	High	Master Protein	P10809	60 kDa heat shock protein, mitochondrial OS=Homo sapiens OX=9606 GN=HSPD1 PE=1 SV=2	0	FALSE	56.368	23	11	42	11	573	61	5.87	86.83	11	0	4.39027e+06	1.12156e+07	3.30293e+06	2.89921e+06	2.80948e+06	5.34887e+06	High	High	High	High	High	High	1
FALSE	High	Master Protein	P10155	60 kDa SS-A/Ro ribonucleoprotein OS=Homo sapiens OX=9606 GN=RO60 PE=1 SV=2	0.009	FALSE	2.585	1	1	1	1	538	60.6	8.03	1.6	1	0		585927	117819				Not Found	High	Peak Found	Not Found	Not Found	Not Found	1
FALSE	High	Master Protein	P05388	60S acidic ribosomal protein P0 OS=Homo sapiens OX=9606 GN=RPLP0 PE=1 SV=1	0	FALSE	12.715	14	4	12	4	317	34.3	5.97	11.22	4	0	4.62366e+06	4.20202e+06	5.28077e+06	2.40766e+06	2.98335e+06	1.60322e+06	High	High	High	High	High	Peak Found	1
FALSE	High	Master Protein	P05387	60S acidic ribosomal protein P2 OS=Homo sapiens OX=9606 GN=RPLP2 PE=1 SV=1	0	FALSE	14.361	41	3	5	3	115	11.7	4.54	10.92	3	0	3.13423e+06	1.31875e+06	349097	148353	812812	310553	High	High	Peak Found	Peak Found	High	Peak Found	1
FALSE	High	Master Protein	P62906	60S ribosomal protein L10a OS=Homo sapiens OX=9606 GN=RPL10A PE=1 SV=2	0	FALSE	34.35	27	6	17	6	217	24.8	9.94	36.92	6	0	5.40925e+06	1.66924e+07	3.05181e+06	947450	3.99372e+06	3.58614e+06	High	High	High	Peak Found	High	High	1
FALSE	High	Master Protein	P62913	60S ribosomal protein L11 OS=Homo sapiens OX=9606 GN=RPL11 PE=1 SV=2	0	FALSE	10.298	13	2	9	2	178	20.2	9.6	14.08	2	0	563723	852457	1.09624e+06	1.22387e+06	1.82885e+06	1.28503e+06	Peak Found	High	Peak Found	High	High	High	1
FALSE	High	Master Protein	P30050	60S ribosomal protein L12 OS=Homo sapiens OX=9606 GN=RPL12 PE=1 SV=1	0	FALSE	10.141	24	3	4	3	165	17.8	9.42	1.86	3	0	813106	2.426e+06	328573	321941	75096.9	346577	High	High	Peak Found	Peak Found	Peak Found	Peak Found	1
FALSE	High	Master Protein	P26373	60S ribosomal protein L13 OS=Homo sapiens OX=9606 GN=RPL13 PE=1 SV=4	0	FALSE	6.311	9	2	3	2	211	24.2	11.65	2.17	2	0		899679		689666	1.74697e+06	322208	Not Found	High	Not Found	Peak Found	High	Peak Found	1
FALSE	High	Master Protein	P18621	60S ribosomal protein L17 OS=Homo sapiens OX=9606 GN=RPL17 PE=1 SV=3	0	FALSE	6.813	16	2	4	2	184	21.4	10.17	0	2	0	311941	618967	146886	204906	486978	152456	High	Peak Found	Peak Found	Peak Found	High	High	1
FALSE	High	Master Protein	Q07020	60S ribosomal protein L18 OS=Homo sapiens OX=9606 GN=RPL18 PE=1 SV=2	0	FALSE	5.451	9	2	4	2	188	21.6	11.72	2.03	2	0	544669	1.07467e+06	263959	405060	645690	650135	High	Peak Found	Peak Found	Peak Found	High	High	1
FALSE	High	Master Protein	P35268	60S ribosomal protein L22 OS=Homo sapiens OX=9606 GN=RPL22 PE=1 SV=2	0	FALSE	5.535	29	2	2	2	128	14.8	9.19	2.05	2	0				447650		385862	Not Found	Not Found	Not Found	High	Not Found	Peak Found	1
FALSE	High	Master Protein	P62829	60S ribosomal protein L23 OS=Homo sapiens OX=9606 GN=RPL23 PE=1 SV=1	0	FALSE	8.296	24	3	8	3	140	14.9	10.51	5.89	3	0	248930	1.63868e+06	288475	260074	294158	205843	Peak Found	High	High	High	High	Peak Found	1
FALSE	High	Master Protein	P61353	60S ribosomal protein L27 OS=Homo sapiens OX=9606 GN=RPL27 PE=1 SV=2	0	FALSE	6.097	21	2	5	2	136	15.8	10.56	6.91	2	0	483636	1.07584e+06	625293	55376.2	381838	265970	High	High	High	Peak Found	Peak Found	Peak Found	1
FALSE	High	Master Protein	P18077	60S ribosomal protein L35a OS=Homo sapiens OX=9606 GN=RPL35A PE=1 SV=2	0	FALSE	5.677	15	2	11	2	110	12.5	11.06	9.3	2	0	267041	2.12958e+06	840989	1.37625e+06	2.67366e+06	1.56785e+06	Peak Found	High	High	High	High	High	1
FALSE	High	Master Protein	P63173	60S ribosomal protein L38 OS=Homo sapiens OX=9606 GN=RPL38 PE=1 SV=2	0	FALSE	4.671	31	2	2	2	70	8.2	10.1	0	2	0		810605			158370	71499.5	Not Found	High	Not Found	Not Found	Peak Found	Peak Found	1
FALSE	High	Master Protein	P46777	60S ribosomal protein L5 OS=Homo sapiens OX=9606 GN=RPL5 PE=1 SV=3	0.001	FALSE	3.8	5	1	1	1	297	34.3	9.72	0	1	0	130879	774373					Peak Found	High	Not Found	Not Found	Not Found	Not Found	1
FALSE	High	Master Protein	Q02878	60S ribosomal protein L6 OS=Homo sapiens OX=9606 GN=RPL6 PE=1 SV=3	0	FALSE	4.703	9	2	3	2	288	32.7	10.58	0	2	0		135623	22125.6	47289.3		47786.1	Not Found	High	Peak Found	High	High	Peak Found	1
FALSE	High	Master Protein	P32969	60S ribosomal protein L9 OS=Homo sapiens OX=9606 GN=RPL9 PE=1 SV=1	0	FALSE	8.997	13	2	5	2	192	21.9	9.95	12.44	2	0		1.59728e+06		383035	375370	92834.2	Not Found	High	Not Found	High	High	Peak Found	1
FALSE	High	Master Protein	P08253	72 kDa type IV collagenase OS=Homo sapiens OX=9606 GN=MMP2 PE=1 SV=2	0	FALSE	159.537	51	24	142	23	660	73.8	5.47	334.95	24	1	5.70138e+07	1.80287e+07	2.04867e+07	3.72028e+07	5.02778e+07	3.55804e+07	High	High	High	High	High	High	1
FALSE	High	Master Protein	P58397	A disintegrin and metalloproteinase with thrombospondin motifs 12 OS=Homo sapiens OX=9606 GN=ADAMTS12 PE=1 SV=2	0	FALSE	7.932	2	2	2	2	1594	177.6	7.87	5.58	2	0	832072	685732	485235	738584	3.58314e+06	735172	High	Peak Found	Peak Found	Peak Found	Peak Found	Peak Found	1
FALSE	High	Master Protein	Q9UKP4	A disintegrin and metalloproteinase with thrombospondin motifs 7 OS=Homo sapiens OX=9606 GN=ADAMTS7 PE=1 SV=2	0	FALSE	221.508	27	26	150	26	1686	184	6.2	363.21	26	0	4.35721e+07	3.05009e+07	2.8374e+07	2.4075e+07	1.38182e+07	9.25229e+06	High	High	High	High	High	High	1
FALSE	High	Master Protein	Q02952	A-kinase anchor protein 12 OS=Homo sapiens OX=9606 GN=AKAP12 PE=1 SV=4	0	FALSE	69.247	11	11	24	11	1782	191.4	4.41	63.5	11	0	5.08236e+06	7.76408e+06	706869	1.04472e+06	714045	95536.5	High	High	High	High	High	Peak Found	1
FALSE	High	Master Protein	Q99996	A-kinase anchor protein 9 OS=Homo sapiens OX=9606 GN=AKAP9 PE=1 SV=4	0	FALSE	7.235	1	2	2	2	3907	452.7	4.98	0	2	0							Not Found	High	Not Found	Not Found	Not Found	Not Found	1
FALSE	High	Master Protein	P68032	Actin, alpha cardiac muscle 1 OS=Homo sapiens OX=9606 GN=ACTC1 PE=1 SV=1	0	FALSE	121.382	49	15	320	6	377	42	5.39	573.34	15	0	2.56878e+07	1.44483e+08	7.37364e+07	1.91316e+08	3.34664e+08	1.15182e+08	High	High	High	High	High	High	1
FALSE	High	Master Protein	P63261	Actin, cytoplasmic 2 OS=Homo sapiens OX=9606 GN=ACTG1 PE=1 SV=1	0	FALSE	204.836	66	19	377	1	375	41.8	5.48	814.19	19	0	409568	1.31119e+06	925937	1.48898e+06	1.10138e+06	1.06363e+06	High	High	High	High	Peak Found	High	1	Met-loss+Acetyl [N-Term]
FALSE	High	Master Protein	P61160	Actin-related protein 2 OS=Homo sapiens OX=9606 GN=ACTR2 PE=1 SV=1	0	FALSE	61.919	31	10	25	10	394	44.7	6.74	44.73	10	0	2.88637e+06	1.74018e+07	3.11276e+06	2.8338e+06	5.96494e+06	3.27574e+06	High	High	High	High	High	High	1
FALSE	High	Master Protein	Q92747	Actin-related protein 2/3 complex subunit 1A OS=Homo sapiens OX=9606 GN=ARPC1A PE=1 SV=2	0	FALSE	36.785	29	8	11	8	370	41.5	8.18	17.21	8	0	1.04713e+06	5.88444e+06	901874	192487	632076	1.19336e+06	Peak Found	High	High	Peak Found	Peak Found	Peak Found	1	Met-loss+Acetyl [N-Term]
FALSE	High	Master Protein	O15143	Actin-related protein 2/3 complex subunit 1B OS=Homo sapiens OX=9606 GN=ARPC1B PE=1 SV=3	0	FALSE	33.672	22	7	28	7	372	40.9	8.35	71.22	7	0	3.06915e+06	2.78986e+07	5.04395e+06	4.64514e+06	3.43157e+06	4.0863e+06	High	High	High	High	High	High	1
FALSE	High	Master Protein	O15144	Actin-related protein 2/3 complex subunit 2 OS=Homo sapiens OX=9606 GN=ARPC2 PE=1 SV=1	0	FALSE	84.166	74	18	81	18	300	34.3	7.36	141.94	18	0	6.85269e+06	8.03644e+07	1.33001e+07	1.19896e+07	1.32798e+07	1.54864e+07	High	High	High	High	High	High	1
FALSE	High	Master Protein	O15145	Actin-related protein 2/3 complex subunit 3 OS=Homo sapiens OX=9606 GN=ARPC3 PE=1 SV=3	0	FALSE	9.194	17	3	7	3	178	20.5	8.59	4.77	3	0	118035	3.81849e+06	475095	533580	776445	643304	Peak Found	High	High	High	High	High	1
FALSE	High	Master Protein	P59998	Actin-related protein 2/3 complex subunit 4 OS=Homo sapiens OX=9606 GN=ARPC4 PE=1 SV=3	0	FALSE	26.504	41	6	22	6	168	19.7	8.43	32.77	6	0	860215	1.24935e+07	1.76886e+06	2.16037e+06	3.71494e+06	2.51878e+06	High	High	High	High	High	High	1
FALSE	High	Master Protein	O15511	Actin-related protein 2/3 complex subunit 5 OS=Homo sapiens OX=9606 GN=ARPC5 PE=1 SV=3	0	FALSE	8.576	13	2	6	2	151	16.3	5.67	16	2	0	1.02808e+06	4.4998e+06	1.89431e+06	615251	1.16426e+06		High	High	High	Peak Found	High	Not Found	1
FALSE	High	Master Protein	P61158	Actin-related protein 3 OS=Homo sapiens OX=9606 GN=ACTR3 PE=1 SV=3	0	FALSE	73.783	40	13	59	13	418	47.3	5.88	149.67	13	0	7.4422e+06	5.15375e+07	1.13387e+07	1.20934e+07	1.59236e+07	1.48595e+07	High	High	High	High	High	High	1
FALSE	High	Master Protein	P13798	Acylamino-acid-releasing enzyme OS=Homo sapiens OX=9606 GN=APEH PE=1 SV=4	0	FALSE	60.105	22	12	32	12	732	81.2	5.48	54.56	12	0	2.45436e+06	7.04458e+07	6.97173e+06	662071	830934	1.00963e+06	High	High	High	Peak Found	High	Peak Found	1
FALSE	High	Master Protein	Q8N6G6	ADAMTS-like protein 1 OS=Homo sapiens OX=9606 GN=ADAMTSL1 PE=1 SV=4	0	FALSE	55.155	11	12	26	12	1762	193.3	7.8	42.56	12	0	1.46096e+07	4.09687e+06	8.82497e+07	2.50499e+07	3.66706e+07	4.61283e+07	High	Peak Found	High	High	High	High	1
FALSE	High	Master Protein	P55263	Adenosine kinase OS=Homo sapiens OX=9606 GN=ADK PE=1 SV=2	0	FALSE	4.537	4	1	1	1	362	40.5	6.7	2.57	1	0		542383		151982		138401	Not Found	High	Not Found	Peak Found	Not Found	Peak Found	1
FALSE	High	Master Protein	P23526	Adenosylhomocysteinase OS=Homo sapiens OX=9606 GN=AHCY PE=1 SV=4	0	FALSE	50.413	28	11	26	11	432	47.7	6.34	32.82	11	0	413714	1.58365e+07	624944	2.77792e+06	3.49674e+06	2.74301e+06	Peak Found	High	High	High	High	High	1
FALSE	High	Master Protein	P00568	Adenylate kinase isoenzyme 1 OS=Homo sapiens OX=9606 GN=AK1 PE=1 SV=3	0	FALSE	8.625	14	2	5	2	194	21.6	8.63	3.38	2	0	51102.8	496625	100648	420060	373063	207482	Peak Found	High	Peak Found	High	High	Peak Found	1
FALSE	High	Master Protein	P30566	Adenylosuccinate lyase OS=Homo sapiens OX=9606 GN=ADSL PE=1 SV=2	0	FALSE	17.831	15	3	5	3	484	54.9	7.11	5.24	3	0	34238.1	368049	10660.7	102619	110368		High	High	Peak Found	High	High	Not Found	1
FALSE	High	Master Protein	P30520	Adenylosuccinate synthetase isozyme 2 OS=Homo sapiens OX=9606 GN=ADSS2 PE=1 SV=3	0	FALSE	13.327	10	3	3	3	456	50.1	6.55	4.57	3	0	122615	2.09553e+06	246410				Peak Found	High	Peak Found	Not Found	Not Found	Not Found	1
FALSE	High	Master Protein	Q01518	Adenylyl cyclase-associated protein 1 OS=Homo sapiens OX=9606 GN=CAP1 PE=1 SV=5	0	FALSE	72.156	36	12	41	11	475	51.9	8.06	85.37	12	1	4.15173e+06	5.05338e+07	7.39065e+06	3.26117e+06	1.79377e+06	3.51954e+06	High	High	High	High	High	High	1	Met-loss+Acetyl [N-Term]
FALSE	High	Master Protein	P40123	Adenylyl cyclase-associated protein 2 OS=Homo sapiens OX=9606 GN=CAP2 PE=1 SV=1	0	FALSE	21.617	11	4	6	3	477	52.8	6.37	6.18	4	0	75101.1	3.00502e+06	613022	815197	1.23625e+06	739663	Peak Found	High	Peak Found	Peak Found	Peak Found	Peak Found	1
FALSE	High	Master Protein	P48960	Adhesion G protein-coupled receptor E5 OS=Homo sapiens OX=9606 GN=ADGRE5 PE=1 SV=4	0	FALSE	5.679	3	1	1	1	835	91.8	6.87	2.5	1	0		19902.5	30279.9	176632	88564.8	67904.5	Not Found	Peak Found	Peak Found	High	Peak Found	Peak Found	1
FALSE	High	Master Protein	O95490	Adhesion G protein-coupled receptor L2 OS=Homo sapiens OX=9606 GN=ADGRL2 PE=1 SV=2	0.003	FALSE	3.421	2	2	2	2	1459	163.2	6.43	0	2	0	130707	120695	62713.4	72930.1	94135.2	98468.8	High	Peak Found	Peak Found	Peak Found	Peak Found	Peak Found	1
FALSE	High	Master Protein	Q8IUX7	Adipocyte enhancer-binding protein 1 OS=Homo sapiens OX=9606 GN=AEBP1 PE=1 SV=1	0	FALSE	230.08	32	28	174	28	1158	130.8	5.11	481.67	28	0	2.27539e+08	3.81116e+07	3.56365e+07	1.19956e+08	7.63528e+07	3.45885e+07	High	High	High	High	High	High	1
FALSE	High	Master Protein	Q10588	ADP-ribosyl cyclase/cyclic ADP-ribose hydrolase 2 OS=Homo sapiens OX=9606 GN=BST1 PE=1 SV=2	0	FALSE	21.56	20	5	7	5	318	35.7	7.8	11.3	5	0	379656	279978	227941	2.69226e+06	471740	1.55556e+06	Peak Found	Peak Found	Peak Found	High	Peak Found	High	1
FALSE	High	Master Protein	P61204	ADP-ribosylation factor 3 OS=Homo sapiens OX=9606 GN=ARF3 PE=1 SV=2	0	FALSE	11.355	22	3	6	3	181	20.6	7.43	7.31	3	0		246879		609953	725120	639800	Not Found	High	High	High	High	High	1
FALSE	High	Master Protein	Q9NVJ2	ADP-ribosylation factor-like protein 8B OS=Homo sapiens OX=9606 GN=ARL8B PE=1 SV=1	0	FALSE	8.816	22	3	5	3	186	21.5	8.43	2.02	3	0	18328.7	620585	41225.8	958954	518560	1.64737e+06	Peak Found	Peak Found	High	High	Peak Found	High	1
FALSE	High	Master Protein	P43652	Afamin OS=Homo sapiens OX=9606 GN=AFM PE=1 SV=1	0.005	TRUE	2.947	1	1	2	1	599	69	5.9	0	1	0	241058	191988	227689	63652	68577.5	51406.9	High	Peak Found	High	Peak Found	Peak Found	Peak Found	1
FALSE	High	Master Protein	P16112	Aggrecan core protein OS=Homo sapiens OX=9606 GN=ACAN PE=1 SV=3	0	FALSE	372.249	17	31	462	31	2530	261.2	4.13	910.01	31	0	2.65892e+07	4.08685e+07	3.33995e+07	3.15588e+09	4.97115e+08	1.41234e+09	High	High	High	High	High	High	1
FALSE	High	Master Protein	O00468	Agrin OS=Homo sapiens OX=9606 GN=AGRN PE=1 SV=6	0	FALSE	118.677	18	23	90	23	2068	217.2	6.39	152.27	23	0	6.25717e+06	2.34555e+06	3.46764e+06	2.04852e+07	2.63289e+07	9.09438e+06	High	High	High	High	High	High	1
FALSE	High	Master Protein	P49588	Alanine--tRNA ligase, cytoplasmic OS=Homo sapiens OX=9606 GN=AARS1 PE=1 SV=2	0	FALSE	77.424	25	18	47	18	968	106.7	5.53	55.11	18	0	869691	2.20079e+07	1.24368e+06	4.56053e+06	6.73819e+06	3.61585e+06	High	High	High	High	High	High	1
FALSE	High	Master Protein	P11766	Alcohol dehydrogenase class-3 OS=Homo sapiens OX=9606 GN=ADH5 PE=1 SV=4	0	FALSE	23.491	19	5	18	5	374	39.7	7.49	21.53	5	0	366147	5.43953e+06	666890	1.17323e+06	1.58015e+06	865827	High	High	High	High	High	High	1
FALSE	High	Master Protein	P05186	Alkaline phosphatase, tissue-nonspecific isozyme OS=Homo sapiens OX=9606 GN=ALPL PE=1 SV=4	0	FALSE	23.274	14	6	26	6	524	57.3	6.67	38.15	6	0	4.80367e+06	6.58466e+06	1.28169e+06	2.05189e+06	736662	1.02254e+06	High	High	High	High	High	High	1
FALSE	High	Master Protein	P00325	All-trans-retinol dehydrogenase [NAD(+)] ADH1B OS=Homo sapiens OX=9606 GN=ADH1B PE=1 SV=2	0	FALSE	7.037	7	2	2	2	375	39.8	8.29	0	2	0		426417	13624.4				Not Found	High	Peak Found	Not Found	Not Found	Not Found	1
FALSE	High	Master Protein	Q9UQ53	Alpha-1,3-mannosyl-glycoprotein 4-beta-N-acetylglucosaminyltransferase B OS=Homo sapiens OX=9606 GN=MGAT4B PE=1 SV=1	0.002	FALSE	3.565	6	2	2	2	548	63.2	7.87	0	2	0	27471.6		38200	74886.8			Peak Found	Not Found	High	High	Not Found	Not Found	1
FALSE	High	Master Protein	Q09328	Alpha-1,6-mannosylglycoprotein 6-beta-N-acetylglucosaminyltransferase A OS=Homo sapiens OX=9606 GN=MGAT5 PE=1 SV=1	0	FALSE	36.667	17	10	15	10	741	84.5	8.12	20.98	10	0	5.58609e+06	660439	1.40566e+06	344961	95966.8	100904	High	Peak Found	High	Peak Found	Peak Found	Peak Found	1
FALSE	High	Master Protein	P02763	Alpha-1-acid glycoprotein 1 OS=Homo sapiens OX=9606 GN=ORM1 PE=1 SV=1	0.001	FALSE	3.782	4	1	1	1	201	23.5	5.02	2.27	1	0		252288				620963	Not Found	Peak Found	Not Found	Not Found	Not Found	High	1
FALSE	High	Master Protein	P01009	Alpha-1-antitrypsin OS=Homo sapiens OX=9606 GN=SERPINA1 PE=1 SV=3	0	FALSE	11.41	10	3	3	3	418	46.7	5.59	0	3	0			16816.1			1.38598e+06	Not Found	Not Found	Peak Found	Not Found	Not Found	High	1
FALSE	High	Master Protein	P01023	Alpha-2-macroglobulin OS=Homo sapiens OX=9606 GN=A2M PE=1 SV=3	0	FALSE	195.204	32	37	174	31	1474	163.2	6.46	326.8	37	0	3.92442e+07	7.85268e+06	8.64536e+06	1.74668e+07	8.69874e+06	1.9964e+06	High	High	High	High	High	High	1
FALSE	High	Master Protein	P30533	Alpha-2-macroglobulin receptor-associated protein OS=Homo sapiens OX=9606 GN=LRPAP1 PE=1 SV=1	0	FALSE	17.431	13	5	10	5	357	41.4	8.78	15.75	5	0	218394	1.99624e+06	154801		102505	136950	High	High	High	Not Found	Peak Found	Peak Found	1
FALSE	High	Master Protein	P12814	Alpha-actinin-1 OS=Homo sapiens OX=9606 GN=ACTN1 PE=1 SV=2	0	FALSE	723.871	82	61	904	43	892	103	5.41	2100.24	61	20	8.0364e+08	5.00122e+09	8.86838e+08	2.32605e+08	2.04965e+08	1.30668e+08	High	High	High	High	High	High	1	Acetyl [N-Term]
FALSE	High	Master Protein	O43707	Alpha-actinin-4 OS=Homo sapiens OX=9606 GN=ACTN4 PE=1 SV=2	0	FALSE	590.053	68	57	680	39	911	104.8	5.44	1676.6	57	0	3.08733e+08	1.57804e+09	2.65168e+08	6.31351e+07	5.38996e+07	3.23303e+07	High	High	High	High	High	High	1
FALSE	High	Master Protein	P35611	Alpha-adducin OS=Homo sapiens OX=9606 GN=ADD1 PE=1 SV=2	0	FALSE	8.746	5	3	3	3	737	80.9	5.83	3.04	3	0	99501.3	2.15808e+06	154079	157228	399258	113534	Peak Found	High	Peak Found	Peak Found	Peak Found	Peak Found	1
FALSE	High	Master Protein	P0DUB6	Alpha-amylase 1A OS=Homo sapiens OX=9606 GN=AMY1A PE=1 SV=1	0	FALSE	11.386	5	2	2	2	511	57.7	6.93	2.71	2	0		733269				389561	Not Found	High	Not Found	Not Found	Not Found	Peak Found	1
FALSE	High	Master Protein	P61163	Alpha-centractin OS=Homo sapiens OX=9606 GN=ACTR1A PE=1 SV=1	0	FALSE	16.872	18	4	9	4	376	42.6	6.64	7.54	4	0	81120	3.49671e+06	196274	543201	1.93703e+06	241024	Peak Found	High	Peak Found	High	High	High	1
FALSE	High	Master Protein	P02511	Alpha-crystallin B chain OS=Homo sapiens OX=9606 GN=CRYAB PE=1 SV=2	0	FALSE	8.091	21	2	2	2	175	20.1	7.33	2.01	2	0		164645	109541	161663			Not Found	Peak Found	Peak Found	High	Not Found	Not Found	1	Acetyl [N-Term]
FALSE	High	Master Protein	P06733	Alpha-enolase OS=Homo sapiens OX=9606 GN=ENO1 PE=1 SV=2	0	FALSE	104.495	55	16	78	16	434	47.1	7.39	136.51	16	0	4.95293e+06	4.97173e+07	8.52956e+06	1.7657e+07	1.72466e+07	1.99027e+07	High	High	High	High	High	High	1
FALSE	High	Master Protein	P06280	Alpha-galactosidase A OS=Homo sapiens OX=9606 GN=GLA PE=1 SV=1	0	FALSE	7.068	5	2	2	2	429	48.7	5.6	2.51	2	0	195347		108204				High	Not Found	Peak Found	High	Not Found	Not Found	1
FALSE	High	Master Protein	P35475	Alpha-L-iduronidase OS=Homo sapiens OX=9606 GN=IDUA PE=1 SV=2	0	FALSE	19.507	8	4	8	4	653	72.6	9.14	22.7	4	0	1.02492e+06	144971	358070	1.56393e+06	1.13799e+06	378821	High	Peak Found	High	High	High	Peak Found	1
FALSE	High	Master Protein	Q16706	Alpha-mannosidase 2 OS=Homo sapiens OX=9606 GN=MAN2A1 PE=1 SV=2	0	FALSE	19.811	8	6	7	6	1144	131.1	7.58	4.43	6	0	323743	56920.1	10342.3	29890.5		30877.9	High	Peak Found	Peak Found	Peak Found	High	Peak Found	1
FALSE	High	Master Protein	P54802	Alpha-N-acetylglucosaminidase OS=Homo sapiens OX=9606 GN=NAGLU PE=1 SV=2	0	FALSE	27.809	14	6	12	6	743	82.2	6.65	24.02	6	0	1.75466e+06	1.73531e+06	559189	634118		520150	High	High	High	High	Not Found	High	1
FALSE	High	Master Protein	Q9NVD7	Alpha-parvin OS=Homo sapiens OX=9606 GN=PARVA PE=1 SV=1	0	FALSE	6.933	7	2	3	2	372	42.2	5.95	0	2	0		297287	73673.4	141294	264369	240805	Not Found	High	Peak Found	High	High	Peak Found	1
FALSE	High	Master Protein	P54920	Alpha-soluble NSF attachment protein OS=Homo sapiens OX=9606 GN=NAPA PE=1 SV=3	0.006	FALSE	2.712	6	1	1	1	295	33.2	5.36	0	1	0							Not Found	High	Not Found	Not Found	Not Found	Not Found	1
FALSE	High	Master Protein	Q12904	Aminoacyl tRNA synthase complex-interacting multifunctional protein 1 OS=Homo sapiens OX=9606 GN=AIMP1 PE=1 SV=2	0	FALSE	4.937	10	2	2	2	312	34.3	8.43	0	2	0					776304	239306	Not Found	Not Found	Not Found	Not Found	High	Peak Found	1
FALSE	High	Master Protein	Q9H4A4	Aminopeptidase B OS=Homo sapiens OX=9606 GN=RNPEP PE=1 SV=2	0	FALSE	19.333	11	4	5	4	650	72.5	5.74	6.9	4	0		1.11344e+06	42997.4	72470.8	58018.5	92375.6	Not Found	High	Peak Found	Peak Found	Peak Found	Peak Found	1
FALSE	High	Master Protein	P15144	Aminopeptidase N OS=Homo sapiens OX=9606 GN=ANPEP PE=1 SV=4	0	FALSE	173.862	33	24	142	24	967	109.5	5.48	328.25	24	0	1.98993e+07	6.88323e+07	2.61539e+07	3.54557e+07	3.94299e+07	3.06217e+07	High	High	High	High	High	High	1
FALSE	High	Master Protein	Q01433	AMP deaminase 2 OS=Homo sapiens OX=9606 GN=AMPD2 PE=1 SV=2	0	FALSE	32.761	9	7	17	7	879	100.6	6.93	19.27	7	0	902985	8.35712e+06	905204	842766	900331	725943	High	High	High	High	High	High	1
FALSE	High	Master Protein	P51693	Amyloid beta precursor like protein 1 OS=Homo sapiens OX=9606 GN=APLP1 PE=1 SV=3	0	FALSE	4.384	3	1	5	1	650	72.1	5.8	4.27	1	0	129049	172927	132398	99642.1	62782.6	67425.5	High	High	High	High	High	Peak Found	1
FALSE	High	Master Protein	Q06481	Amyloid beta precursor like protein 2 OS=Homo sapiens OX=9606 GN=APLP2 PE=1 SV=2	0	FALSE	93.873	26	15	34	14	763	86.9	4.79	95.09	15	0	2.99393e+07	2.31669e+06	1.85573e+06	1.3913e+06	1.12675e+06		High	High	High	High	High	Not Found	1
FALSE	High	Master Protein	P05067	Amyloid-beta precursor protein OS=Homo sapiens OX=9606 GN=APP PE=1 SV=3	0	FALSE	143.063	27	19	103	18	770	86.9	4.82	252.07	19	2	1.82517e+08	1.68493e+07	1.83056e+07	7.01445e+06	9.11603e+06	1.69071e+06	High	High	High	High	High	High	1
FALSE	High	Master Protein	Q15389	Angiopoietin-1 OS=Homo sapiens OX=9606 GN=ANGPT1 PE=1 SV=2	0.001	FALSE	3.884	3	1	2	1	498	57.5	6.76	3.12	1	0	161861	54584.7	78083	157236	83962.4	42475.9	High	Peak Found	High	Peak Found	Peak Found	Peak Found	1
FALSE	High	Master Protein	Q9UKU9	Angiopoietin-related protein 2 OS=Homo sapiens OX=9606 GN=ANGPTL2 PE=1 SV=1	0	FALSE	28.446	20	8	13	8	493	57.1	7.53	15.03	8	0	3.43963e+06	63241	1.46245e+06	140703	298536	17425.1	High	Peak Found	High	High	High	Peak Found	1
FALSE	High	Master Protein	Q9BY76	Angiopoietin-related protein 4 OS=Homo sapiens OX=9606 GN=ANGPTL4 PE=1 SV=2	0	FALSE	19.36	17	5	17	5	406	45.2	8.85	23.49	5	0	3.07653e+06	4.58817e+06	2.03222e+06	1.3425e+06	377707	2.62115e+06	High	High	High	High	Peak Found	High	1
FALSE	High	Master Protein	P04083	Annexin A1 OS=Homo sapiens OX=9606 GN=ANXA1 PE=1 SV=2	0	FALSE	80.051	53	16	65	16	346	38.7	7.02	122.35	16	0	3.25576e+06	2.93587e+07	3.70717e+06	1.71725e+07	1.78065e+07	4.18093e+07	High	High	High	High	High	High	1	Met-loss+Acetyl [N-Term]
FALSE	High	Master Protein	P50995	Annexin A11 OS=Homo sapiens OX=9606 GN=ANXA11 PE=1 SV=1	0	FALSE	24.934	14	6	19	6	505	54.4	7.65	24.79	6	0		519607	74416.4	2.465e+06	2.76605e+06	4.25754e+06	Not Found	High	Peak Found	High	High	High	1
FALSE	High	Master Protein	P07355	Annexin A2 OS=Homo sapiens OX=9606 GN=ANXA2 PE=1 SV=2	0	FALSE	148.556	70	21	164	21	339	38.6	7.75	357.1	21	0	7.04373e+06	8.3527e+07	1.62969e+07	1.80217e+08	1.48345e+08	1.78226e+08	High	High	High	High	High	High	1	Met-loss+Acetyl [N-Term]
FALSE	High	Master Protein	P09525	Annexin A4 OS=Homo sapiens OX=9606 GN=ANXA4 PE=1 SV=4	0	FALSE	36.276	31	9	28	8	319	35.9	6.13	17.94	9	0		561014	276637	2.56507e+06	1.77601e+06	2.67332e+06	High	High	High	High	High	High	1
FALSE	High	Master Protein	P08758	Annexin A5 OS=Homo sapiens OX=9606 GN=ANXA5 PE=1 SV=2	0	FALSE	100.207	55	15	110	14	320	35.9	5.05	201.72	15	1	539403	4.14755e+07	4.57041e+06	6.67842e+07	5.37344e+07	5.90134e+07	High	High	High	High	High	High	1
FALSE	High	Master Protein	P08133	Annexin A6 OS=Homo sapiens OX=9606 GN=ANXA6 PE=1 SV=3	0	FALSE	114.582	50	27	92	27	673	75.8	5.6	161.63	27	0	466086	1.42444e+07	1.71613e+06	5.90674e+07	3.67441e+07	4.17561e+07	High	High	High	High	High	High	1
FALSE	High	Master Protein	P20073	Annexin A7 OS=Homo sapiens OX=9606 GN=ANXA7 PE=1 SV=3	0.001	FALSE	3.864	3	1	3	1	488	52.7	5.68	0	1	0				255003	313971	498165	Not Found	Not Found	Not Found	High	High	High	1
FALSE	High	Master Protein	Q9H6X2	Anthrax toxin receptor 1 OS=Homo sapiens OX=9606 GN=ANTXR1 PE=1 SV=2	0	FALSE	6.816	3	1	2	1	564	62.7	7.61	4.43	1	0		51766.7	108253	263984	202975		Not Found	Peak Found	Peak Found	High	Peak Found	Not Found	1
FALSE	High	Master Protein	Q10567	AP-1 complex subunit beta-1 OS=Homo sapiens OX=9606 GN=AP1B1 PE=1 SV=2	0	FALSE	79.431	23	15	41	8	949	104.6	5.06	59.1	15	0	48056.3	5.0465e+06	261202	74854.2	49019.3	697868	Peak Found	High	High	High	Peak Found	High	1
FALSE	High	Master Protein	O43747	AP-1 complex subunit gamma-1 OS=Homo sapiens OX=9606 GN=AP1G1 PE=1 SV=5	0	FALSE	32.5	13	9	15	9	822	91.3	6.8	17.47	9	0	203170	8.93082e+06	515627	194002	470017	321481	High	High	High	Peak Found	Peak Found	High	1
FALSE	High	Master Protein	Q9BXS5	AP-1 complex subunit mu-1 OS=Homo sapiens OX=9606 GN=AP1M1 PE=1 SV=3	0	FALSE	40.786	27	9	20	9	423	48.6	7.3	26.08	9	0	182094	9.80118e+06	814978	317939	599291	473295	High	High	High	High	Peak Found	Peak Found	1
FALSE	High	Master Protein	P61966	AP-1 complex subunit sigma-1A OS=Homo sapiens OX=9606 GN=AP1S1 PE=1 SV=1	0	FALSE	9.367	16	2	4	2	158	18.7	5.73	5.04	2	0		1.06995e+06	151257			124713	Not Found	High	Peak Found	Not Found	Not Found	High	1
FALSE	High	Master Protein	P56377	AP-1 complex subunit sigma-2 OS=Homo sapiens OX=9606 GN=AP1S2 PE=1 SV=1	0	FALSE	6.29	16	2	3	2	157	18.6	5.47	0	2	0		370915					Not Found	High	Not Found	Not Found	Not Found	Not Found	1
FALSE	High	Master Protein	O95782	AP-2 complex subunit alpha-1 OS=Homo sapiens OX=9606 GN=AP2A1 PE=1 SV=3	0	FALSE	28.892	14	9	30	7	977	107.5	7.03	24.67	9	2	2.23816e+06	4.73599e+06	1.94124e+06	4.52904e+06	2.0561e+06	2.7986e+06	High	High	High	High	High	High	1
FALSE	High	Master Protein	O94973	AP-2 complex subunit alpha-2 OS=Homo sapiens OX=9606 GN=AP2A2 PE=1 SV=2	0	FALSE	13.002	5	3	16	1	939	103.9	6.96	13.34	3	0	104527	147986	46223.9	140551	77588.9	69575	High	High	Peak Found	High	Peak Found	Peak Found	1
FALSE	High	Master Protein	P63010	AP-2 complex subunit beta OS=Homo sapiens OX=9606 GN=AP2B1 PE=1 SV=1	0	FALSE	79.257	22	16	63	9	937	104.5	5.38	90.26	16	7	2.49492e+06	1.37127e+07	3.65159e+06	8.04394e+06	6.49796e+06	6.25382e+06	High	High	High	High	High	High	1
FALSE	High	Master Protein	Q96CW1	AP-2 complex subunit mu OS=Homo sapiens OX=9606 GN=AP2M1 PE=1 SV=2	0	FALSE	38.167	25	9	39	9	435	49.6	9.54	53.75	9	0	2.02714e+06	5.8345e+06	1.19189e+06	5.11349e+06	4.99651e+06	2.19449e+06	High	High	High	High	High	High	1
FALSE	High	Master Protein	P04114	Apolipoprotein B-100 OS=Homo sapiens OX=9606 GN=APOB PE=1 SV=2	0	FALSE	31.336	2	8	46	5	4563	515.3	7.05	72.47	8	0	2.3298e+06	1.43779e+07	8.10452e+06	6.778e+06	8.16795e+06	3.87484e+06	High	High	High	High	High	High	1
FALSE	High	Master Protein	P05090	Apolipoprotein D OS=Homo sapiens OX=9606 GN=APOD PE=1 SV=1	0	FALSE	6.544	10	2	8	2	189	21.3	5.15	15.93	2	0	2.62317e+06	4.29286e+06			1.21119e+06		High	High	High	Not Found	High	Not Found	1
FALSE	High	Master Protein	P02649	Apolipoprotein E OS=Homo sapiens OX=9606 GN=APOE PE=1 SV=1	0	FALSE	59.743	36	12	43	9	317	36.1	5.73	66.03	12	3	4.67645e+07	5.79824e+06	1.21144e+07	2.88551e+06	2.96747e+06	3.67163e+06	High	High	High	Peak Found	Peak Found	Peak Found	1
FALSE	High	Master Protein	O95445	Apolipoprotein M OS=Homo sapiens OX=9606 GN=APOM PE=1 SV=2	0	FALSE	4.486	7	2	5	2	188	21.2	6.01	6.94	2	0	848449	1.55501e+06	1.79069e+06	1.4237e+06	696724	377840	High	High	High	High	Peak Found	Peak Found	1
FALSE	High	Master Protein	Q9Y2X7	ARF GTPase-activating protein GIT1 OS=Homo sapiens OX=9606 GN=GIT1 PE=1 SV=2	0.009	FALSE	2.571	2	1	1	1	761	84.3	6.8	2.66	1	0	288263	4.34824e+06	619799	331612	1.30663e+06		Peak Found	High	Peak Found	Peak Found	Peak Found	Not Found	1
FALSE	High	Master Protein	P54136	Arginine--tRNA ligase, cytoplasmic OS=Homo sapiens OX=9606 GN=RARS1 PE=1 SV=2	0	FALSE	46.072	19	11	25	11	660	75.3	6.68	33.8	11	0		3.72907e+06	231009	2.81636e+06	3.70229e+06	2.07058e+06	Not Found	High	High	High	High	High	1
FALSE	High	Master Protein	P04424	Argininosuccinate lyase OS=Homo sapiens OX=9606 GN=ASL PE=1 SV=4	0	FALSE	13.606	7	3	6	3	464	51.6	6.48	7.24	3	0	83133.6	1.73869e+06	285140	67497.7	70157.9		High	High	Peak Found	Peak Found	Peak Found	Not Found	1
FALSE	High	Master Protein	P00966	Argininosuccinate synthase OS=Homo sapiens OX=9606 GN=ASS1 PE=1 SV=2	0	FALSE	11.92	12	3	5	3	412	46.5	8.02	0	3	0				476496			Not Found	Not Found	Not Found	High	High	Not Found	1
FALSE	High	Master Protein	O43776	Asparagine--tRNA ligase, cytoplasmic OS=Homo sapiens OX=9606 GN=NARS1 PE=1 SV=1	0	FALSE	4.776	7	2	2	2	548	62.9	6.25	0	2	0		215023	38825.6	134966	393925	396502	Not Found	High	Peak Found	Peak Found	Peak Found	High	1
FALSE	High	Master Protein	P14868	Aspartate--tRNA ligase, cytoplasmic OS=Homo sapiens OX=9606 GN=DARS1 PE=1 SV=2	0	FALSE	27.603	21	9	25	9	501	57.1	6.55	27.23	9	0	3.03658e+06	4.03903e+06	4.63486e+06	6.04285e+06	9.16014e+06	6.77687e+06	High	High	High	High	High	High	1
FALSE	High	Master Protein	Q9ULA0	Aspartyl aminopeptidase OS=Homo sapiens OX=9606 GN=DNPEP PE=1 SV=2	0	FALSE	40.135	31	10	24	10	485	53.4	7.58	34.77	10	0	3.79273e+06	1.72781e+07	2.75781e+06	749684	700478	88480.7	High	High	High	High	Peak Found	Peak Found	1
FALSE	High	Master Protein	Q15121	Astrocytic phosphoprotein PEA-15 OS=Homo sapiens OX=9606 GN=PEA15 PE=1 SV=2	0.001	FALSE	3.856	11	1	2	1	130	15	5.02	0	1	0		51925.2	13042.7	60375.9	76940.8	26507.7	Not Found	Peak Found	Peak Found	High	High	Peak Found	1
FALSE	High	Master Protein	Q6DD88	Atlastin-3 OS=Homo sapiens OX=9606 GN=ATL3 PE=1 SV=1	0	FALSE	30.206	15	5	9	5	541	60.5	5.66	14.73	5	0	55778.9	390844	142041	967025	2.29381e+06	52375.7	Peak Found	High	Peak Found	High	High	Peak Found	1
FALSE	High	Master Protein	P06576	ATP synthase subunit beta, mitochondrial OS=Homo sapiens OX=9606 GN=ATP5F1B PE=1 SV=3	0	FALSE	15.078	11	4	6	4	529	56.5	5.4	2.44	4	0	71793.6	276820	189734	485425	652552	354120	Peak Found	Peak Found	Peak Found	High	High	Peak Found	1
FALSE	High	Master Protein	P53396	ATP-citrate synthase OS=Homo sapiens OX=9606 GN=ACLY PE=1 SV=3	0	FALSE	252.137	48	44	224	44	1101	120.8	7.33	449.09	44	0	2.63282e+07	1.26153e+08	2.97505e+07	4.64296e+07	5.3295e+07	4.13412e+07	High	High	High	High	High	High	1
FALSE	High	Master Protein	P17858	ATP-dependent 6-phosphofructokinase, liver type OS=Homo sapiens OX=9606 GN=PFKL PE=1 SV=6	0.004	FALSE	3.141	2	1	1	1	780	85	7.5	0	1	0	14983.6	117346	26371.7	205403	124793	70543.3	Peak Found	Peak Found	Peak Found	High	Peak Found	Peak Found	1
FALSE	High	Master Protein	Q01813	ATP-dependent 6-phosphofructokinase, platelet type OS=Homo sapiens OX=9606 GN=PFKP PE=1 SV=2	0	FALSE	25.77	10	7	13	7	784	85.5	7.55	15.53	7	0	303520	5.29531e+06	870416	1.54886e+06	4.41811e+06	2.41794e+06	Peak Found	High	High	High	High	Peak Found	1
FALSE	High	Master Protein	Q08211	ATP-dependent RNA helicase A OS=Homo sapiens OX=9606 GN=DHX9 PE=1 SV=4	0.008	FALSE	2.662	1	1	1	1	1270	140.9	6.84	0	1	0		7081.44		53934		22551	Not Found	Peak Found	Not Found	High	Not Found	Peak Found	1
FALSE	High	Master Protein	Q92499	ATP-dependent RNA helicase DDX1 OS=Homo sapiens OX=9606 GN=DDX1 PE=1 SV=2	0	FALSE	7.064	5	2	5	2	740	82.4	7.23	4.5	2	0	14658.2	205499		261132	113829	77691.3	Peak Found	High	Not Found	High	High	Peak Found	1
FALSE	High	Master Protein	O00148	ATP-dependent RNA helicase DDX39A OS=Homo sapiens OX=9606 GN=DDX39A PE=1 SV=2	0	FALSE	5.592	4	2	6	2	427	49.1	5.68	4.42	2	0	335435	1.2706e+06	100298	759155	1.1151e+06	634708	Peak Found	High	Peak Found	High	High	High	1
FALSE	High	Master Protein	O00571	ATP-dependent RNA helicase DDX3X OS=Homo sapiens OX=9606 GN=DDX3X PE=1 SV=3	0	FALSE	9.007	7	3	6	3	662	73.2	7.18	3.71	3	0	40428	463107	94167.3	352887	315611	123265	Peak Found	High	Peak Found	High	High	Peak Found	1
FALSE	High	Master Protein	P17342	Atrial natriuretic peptide receptor 3 OS=Homo sapiens OX=9606 GN=NPR3 PE=1 SV=2	0	FALSE	7.081	4	2	7	2	541	59.8	6.35	9.39	2	0	269121	1.07142e+06	704795	333613	205963	300665	High	High	High	High	High	High	1
FALSE	High	Master Protein	O75882	Attractin OS=Homo sapiens OX=9606 GN=ATRN PE=1 SV=2	0	FALSE	37.652	8	10	17	10	1429	158.4	7.31	28.19	10	0	4.94388e+06	7.78308e+06	2.79471e+06	519320	470260	1.11864e+06	High	High	High	Peak Found	Peak Found	High	1
FALSE	High	Master Protein	O95816	BAG family molecular chaperone regulator 2 OS=Homo sapiens OX=9606 GN=BAG2 PE=1 SV=1	0	FALSE	22.743	30	6	15	6	211	23.8	6.7	16.63	6	0	693405	5.77182e+06	1.6449e+06	117670	1.01975e+06	746157	High	High	High	High	High	High	1
FALSE	High	Master Protein	O43491	Band 4.1-like protein 2 OS=Homo sapiens OX=9606 GN=EPB41L2 PE=1 SV=1	0	FALSE	6.143	2	2	3	2	1005	112.5	5.44	0	2	0	11402.7	23874.8	7909.74	124654	64352.7	45721.7	Peak Found	Peak Found	Peak Found	High	Peak Found	High	1
FALSE	High	Master Protein	P98160	Basement membrane-specific heparan sulfate proteoglycan core protein OS=Homo sapiens OX=9606 GN=HSPG2 PE=1 SV=4	0	FALSE	574.415	30	80	364	80	4391	468.5	6.51	880.17	80	0	3.04517e+07	4.82459e+07	1.66598e+07	9.66795e+07	2.11381e+08	6.40066e+07	High	High	High	High	High	High	1
FALSE	High	Master Protein	P35613	Basigin OS=Homo sapiens OX=9606 GN=BSG PE=1 SV=2	0	FALSE	16.38	7	2	8	2	385	42.2	5.66	24.07	2	0		6.25232e+06	647924	2.52599e+06	1.22212e+06	1.34151e+06	High	High	High	High	High	High	1
FALSE	High	Master Protein	P15291	Beta-1,4-galactosyltransferase 1 OS=Homo sapiens OX=9606 GN=B4GALT1 PE=1 SV=5	0	FALSE	48.034	29	8	45	8	398	43.9	8.65	82.04	8	0	9.63332e+06	1.87052e+06	6.03877e+06	8.45508e+06	7.81405e+06	4.69239e+06	High	High	High	High	High	High	1
FALSE	High	Master Protein	Q562R1	Beta-actin-like protein 2 OS=Homo sapiens OX=9606 GN=ACTBL2 PE=1 SV=2	0	FALSE	44.497	17	5	109	1	376	42	5.59	142.66	5	0	38400.1	191294	112371	350968			Peak Found	Peak Found	Peak Found	High	High	Not Found	1
FALSE	High	Master Protein	P08236	Beta-glucuronidase OS=Homo sapiens OX=9606 GN=GUSB PE=1 SV=2	0	FALSE	5.88	2	1	3	1	651	74.7	7.02	2.16	1	0	446175	615218	218098	121164		53678.9	High	High	High	Peak Found	Not Found	Peak Found	1
FALSE	High	Master Protein	P06865	Beta-hexosaminidase subunit alpha OS=Homo sapiens OX=9606 GN=HEXA PE=1 SV=2	0	FALSE	19.969	13	7	24	6	529	60.7	5.16	29.61	7	1	6.03826e+06	4.32e+06	3.85482e+06	3.47465e+06	3.25983e+06	2.27669e+06	High	High	High	High	High	High	1
FALSE	High	Master Protein	P07686	Beta-hexosaminidase subunit beta OS=Homo sapiens OX=9606 GN=HEXB PE=1 SV=3	0	FALSE	30.218	15	7	27	6	556	63.1	6.76	45.18	7	0	4.86854e+06	4.84047e+06	3.16334e+06	4.76354e+06	6.00917e+06	3.17061e+06	High	High	High	High	High	High	1
FALSE	High	Master Protein	O00462	Beta-mannosidase OS=Homo sapiens OX=9606 GN=MANBA PE=1 SV=3	0	FALSE	46.517	16	13	41	12	879	100.8	5.52	44.52	13	1	6.33939e+06	4.24062e+06	5.062e+06	2.93136e+06	3.4476e+06	5.2546e+06	High	High	High	High	High	High	1
FALSE	High	Master Protein	P07814	Bifunctional glutamate/proline--tRNA ligase OS=Homo sapiens OX=9606 GN=EPRS1 PE=1 SV=5	0	FALSE	100.831	21	24	73	24	1512	170.5	7.33	87.46	24	0	300077	5.00028e+06	1.3006e+06	8.18332e+06	1.31207e+07	9.23212e+06	High	High	High	High	High	High	1
FALSE	High	Master Protein	P31939	Bifunctional purine biosynthesis protein ATIC OS=Homo sapiens OX=9606 GN=ATIC PE=1 SV=3	0	FALSE	14.005	10	3	6	3	592	64.6	6.71	2.77	3	0		815570	194114	349654	49941.8	281618	Not Found	High	High	High	Peak Found	High	1
FALSE	High	Master Protein	P21810	Biglycan OS=Homo sapiens OX=9606 GN=BGN PE=1 SV=2	0	FALSE	345.985	57	23	1687	22	368	41.6	7.52	3883.34	23	1	1.09196e+10	1.0767e+10	5.6317e+09	1.54511e+09	1.43978e+09	6.54823e+08	High	High	High	High	High	High	1
FALSE	High	Master Protein	P53004	Biliverdin reductase A OS=Homo sapiens OX=9606 GN=BLVRA PE=1 SV=2	0	FALSE	5.321	9	2	4	2	296	33.4	6.44	4.55	2	0		335474	71754.5	88735.7	27930.1	105204	Not Found	High	Peak Found	High	High	Peak Found	1
FALSE	High	Master Protein	Q13867	Bleomycin hydrolase OS=Homo sapiens OX=9606 GN=BLMH PE=1 SV=1	0	FALSE	26.08	18	6	9	6	455	52.5	6.27	16.6	6	0	714648	9.03198e+06	1.03263e+06	181538	159603	662695	High	High	High	Peak Found	Peak Found	High	1
FALSE	High	Master Protein	Q8N8U9	BMP-binding endothelial regulator protein OS=Homo sapiens OX=9606 GN=BMPER PE=1 SV=3	0.001	FALSE	3.927	3	2	3	2	685	75.9	7.77	0	2	0	196951		275804	255248		395450	High	Not Found	High	High	Not Found	Peak Found	1
FALSE	High	Master Protein	P13497	Bone morphogenetic protein 1 OS=Homo sapiens OX=9606 GN=BMP1 PE=1 SV=2	0	FALSE	57.992	15	12	40	12	986	111.2	6.9	82.65	12	0	7.52412e+06	8.07315e+06	7.76634e+06	2.68831e+06	5.18276e+06	2.31746e+06	High	High	High	High	High	High	1
FALSE	High	Master Protein	P80723	Brain acid soluble protein 1 OS=Homo sapiens OX=9606 GN=BASP1 PE=1 SV=2	0	FALSE	66.572	48	6	20	6	227	22.7	4.63	66.16	6	0	201491	1.28001e+07	1.12098e+06	698526	545388	4.41761e+06	Peak Found	High	High	High	High	High	1
FALSE	High	Master Protein	P54687	Branched-chain-amino-acid aminotransferase, cytosolic OS=Homo sapiens OX=9606 GN=BCAT1 PE=1 SV=3	0	FALSE	4.46	4	1	4	1	386	42.9	5.3	0	1	0		184304	40735.2	72988	160914	77541.5	Not Found	High	High	High	High	Peak Found	1
FALSE	High	Master Protein	Q5VW32	BRO1 domain-containing protein BROX OS=Homo sapiens OX=9606 GN=BROX PE=1 SV=1	0	FALSE	4.81	6	1	1	1	411	46.4	7.65	0	1	0					63424.7	32580	Not Found	Not Found	Not Found	Not Found	High	Peak Found	1
FALSE	High	Master Protein	Q96CX2	BTB/POZ domain-containing protein KCTD12 OS=Homo sapiens OX=9606 GN=KCTD12 PE=1 SV=1	0	FALSE	53.857	40	9	33	9	325	35.7	5.64	62.37	9	0	3.23207e+06	2.03799e+07	3.80877e+06	2.00402e+06	807248	1.47992e+06	High	High	High	High	High	High	1
FALSE	High	Master Protein	O60271	C-Jun-amino-terminal kinase-interacting protein 4 OS=Homo sapiens OX=9606 GN=SPAG9 PE=1 SV=4	0	FALSE	60.766	15	15	23	15	1321	146.1	5.15	39.12	15	0	196478	1.60336e+07	910411	877367	1.53671e+06	1.89856e+06	High	High	High	High	High	Peak Found	1
FALSE	High	Master Protein	Q9Y240	C-type lectin domain family 11 member A OS=Homo sapiens OX=9606 GN=CLEC11A PE=1 SV=1	0	FALSE	66.942	38	11	29	11	323	35.7	5.16	77.73	11	0	4.24831e+07	3.35301e+06	1.46876e+07	6.02537e+06	4.43753e+06	6.75083e+06	High	High	High	High	High	High	1
FALSE	High	Master Protein	Q9UBG0	C-type mannose receptor 2 OS=Homo sapiens OX=9606 GN=MRC2 PE=1 SV=2	0	FALSE	131.118	21	18	66	18	1479	166.6	5.83	176.49	18	0	2.08572e+07	4.74047e+07	1.20595e+07	2.73634e+06	1.69026e+06	1.54994e+06	High	High	High	High	High	High	1
FALSE	High	Master Protein	P27708	CAD protein OS=Homo sapiens OX=9606 GN=CAD PE=1 SV=3	0	FALSE	81.933	11	21	67	21	2225	242.8	6.46	98.22	21	0	234614	1.52371e+07	4.73925e+06	6.26442e+06	9.67861e+06	9.73279e+06	Peak Found	High	High	High	High	High	1
FALSE	High	Master Protein	P55287	Cadherin-11 OS=Homo sapiens OX=9606 GN=CDH11 PE=1 SV=2	0	FALSE	50.853	21	9	11	9	796	87.9	4.91	30.04	9	0	1.07888e+07	1.24936e+06	8.4045e+06	4.78431e+06	5.4975e+06	4.63034e+06	High	Peak Found	High	Peak Found	Peak Found	Peak Found	1
FALSE	High	Master Protein	P55290	Cadherin-13 OS=Homo sapiens OX=9606 GN=CDH13 PE=1 SV=1	0	FALSE	22.798	10	4	7	4	713	78.2	4.98	6.34	4	0	51547.8		18709.1	1.35797e+06	585836	164066	Peak Found	Not Found	Peak Found	High	High	High	1
FALSE	High	Master Protein	P19022	Cadherin-2 OS=Homo sapiens OX=9606 GN=CDH2 PE=1 SV=4	0	FALSE	22.316	6	3	3	3	906	99.7	4.81	11.39	3	0	1.86172e+06	152366	111136	222834			High	Peak Found	Peak Found	Peak Found	Not Found	Not Found	1
FALSE	High	Master Protein	Q13557	Calcium/calmodulin-dependent protein kinase type II subunit delta OS=Homo sapiens OX=9606 GN=CAMK2D PE=1 SV=3	0	FALSE	33.575	23	8	38	8	499	56.3	7.25	36.65	8	0	1.14965e+06	1.2219e+06	1.40435e+06	5.37249e+06	5.94953e+06	3.15266e+06	High	High	High	High	High	High	1
FALSE	High	Master Protein	Q05682	Caldesmon OS=Homo sapiens OX=9606 GN=CALD1 PE=1 SV=3	0	FALSE	7.748	3	2	2	2	793	93.2	5.66	2.03	2	0		3.47061e+06		529360			Not Found	High	Not Found	Peak Found	Not Found	Not Found	1
FALSE	High	Master Protein	P0DP25	Calmodulin-3 OS=Homo sapiens OX=9606 GN=CALM3 PE=1 SV=1	0	FALSE	46.16	46	7	27	6	149	16.8	4.22	68.12	7	1	2.02418e+06	1.60231e+07	4.17735e+06	4.49693e+06	5.97432e+06	8.18173e+06	High	High	High	High	High	High	1	Met-loss+Acetyl [N-Term]
FALSE	High	Master Protein	P27482	Calmodulin-like protein 3 OS=Homo sapiens OX=9606 GN=CALML3 PE=1 SV=2	0	FALSE	23.017	38	5	11	4	149	16.9	4.42	24.74	5	0		2.54089e+06	156791				Not Found	High	Peak Found	Not Found	Not Found	Not Found	1
FALSE	High	Master Protein	P04632	Calpain small subunit 1 OS=Homo sapiens OX=9606 GN=CAPNS1 PE=1 SV=1	0	FALSE	4.816	10	2	3	2	268	28.3	5.2	1.75	2	0	37058.9	1.35713e+06	711750	414210	435752	9732.11	High	High	High	Peak Found	Peak Found	Peak Found	1
FALSE	High	Master Protein	P07384	Calpain-1 catalytic subunit OS=Homo sapiens OX=9606 GN=CAPN1 PE=1 SV=1	0	FALSE	47.75	16	12	30	12	714	81.8	5.67	57.56	12	0	2.03167e+06	2.03766e+07	2.69382e+06	1.07226e+06	2.35568e+06	1.98052e+06	High	High	High	High	High	High	1
FALSE	High	Master Protein	P17655	Calpain-2 catalytic subunit OS=Homo sapiens OX=9606 GN=CAPN2 PE=1 SV=6	0	FALSE	83.931	33	16	40	16	700	79.9	4.98	58.88	16	0	3.96613e+06	1.78589e+07	4.20022e+06	3.19284e+06	1.27319e+06	1.96094e+06	High	High	High	High	High	High	1
FALSE	High	Master Protein	P20810	Calpastatin OS=Homo sapiens OX=9606 GN=CAST PE=1 SV=4	0	FALSE	17.928	9	3	7	3	708	76.5	5.07	6.72	3	0	275528	120012	103112	106558		76366.8	High	High	High	High	High	Peak Found	1
FALSE	High	Master Protein	Q15417	Calponin-3 OS=Homo sapiens OX=9606 GN=CNN3 PE=1 SV=1	0	FALSE	10.11	13	3	4	3	329	36.4	6.05	5.83	3	0	127698	187663	19484.5	500715	1.44185e+06	534872	Peak Found	High	Peak Found	High	High	Peak Found	1
FALSE	High	Master Protein	P27797	Calreticulin OS=Homo sapiens OX=9606 GN=CALR PE=1 SV=1	0	FALSE	53.849	36	10	21	10	417	48.1	4.44	30.63	10	0	5.14698e+06	4.35484e+06	1.2414e+06	707082	568413	58055.7	High	High	High	High	High	Peak Found	1
FALSE	High	Master Protein	O94985	Calsyntenin-1 OS=Homo sapiens OX=9606 GN=CLSTN1 PE=1 SV=1	0	FALSE	101.949	30	22	88	22	981	109.7	4.91	157.42	22	0	4.50513e+07	4.33032e+07	2.35563e+07	9.60034e+06	8.00159e+06	1.50348e+07	High	High	High	High	High	High	1
FALSE	High	Master Protein	O43852	Calumenin OS=Homo sapiens OX=9606 GN=CALU PE=1 SV=2	0	FALSE	107.35	52	12	86	12	315	37.1	4.64	215.36	12	0	2.53945e+06	2.58317e+07	2.99112e+06	1.30331e+07	2.56723e+07	4.40879e+07	High	High	High	High	High	High	1
FALSE	High	Master Protein	P10644	cAMP-dependent protein kinase type I-alpha regulatory subunit OS=Homo sapiens OX=9606 GN=PRKAR1A PE=1 SV=1	0	FALSE	6.119	4	2	4	2	381	43	5.35	0	2	0		294521		301518	970733	455886	Not Found	Peak Found	Not Found	Peak Found	High	High	1
FALSE	High	Master Protein	P13861	cAMP-dependent protein kinase type II-alpha regulatory subunit OS=Homo sapiens OX=9606 GN=PRKAR2A PE=1 SV=2	0	FALSE	14.028	11	3	4	3	404	45.5	5.07	4.87	3	0		74856.8	30558.7	234358	379416	45426	Not Found	Peak Found	Peak Found	High	High	Peak Found	1
FALSE	High	Master Protein	P30622	CAP-Gly domain-containing linker protein 1 OS=Homo sapiens OX=9606 GN=CLIP1 PE=1 SV=2	0	FALSE	89.158	16	18	53	18	1438	162.1	5.36	114.71	18	0	1.19893e+07	2.19693e+07	8.95178e+06	2.03721e+06	2.42737e+06	1.22132e+06	High	High	High	High	High	Peak Found	1
FALSE	High	Master Protein	Q14444	Caprin-1 OS=Homo sapiens OX=9606 GN=CAPRIN1 PE=1 SV=2	0	FALSE	7.917	3	2	2	2	709	78.3	5.25	2.29	2	0		804494	347521				Not Found	High	Peak Found	Not Found	Not Found	Not Found	1
FALSE	High	Master Protein	Q9NRB3	Carbohydrate sulfotransferase 12 OS=Homo sapiens OX=9606 GN=CHST12 PE=2 SV=2	0	FALSE	6.035	5	1	5	1	414	48.4	9.32	4.98	1	0	87980	97798.9	55464.4	108000	121905	32522.9	High	High	High	High	Peak Found	Peak Found	1
FALSE	High	Master Protein	Q7LGC8	Carbohydrate sulfotransferase 3 OS=Homo sapiens OX=9606 GN=CHST3 PE=1 SV=3	0	FALSE	12.27	9	3	8	3	479	54.7	8.59	7.43	3	0	831557	840986	145939	147377		68258.9	High	High	High	High	Not Found	Peak Found	1
FALSE	High	Master Protein	O43570	Carbonic anhydrase 12 OS=Homo sapiens OX=9606 GN=CA12 PE=1 SV=1	0.005	FALSE	2.942	5	1	1	1	354	39.4	7.23	0	1	0	40297.9	54646.1	22579.5	12318.1	61318.3	14021.8	High	Peak Found	Peak Found	Peak Found	Peak Found	Peak Found	1
FALSE	High	Master Protein	P16152	Carbonyl reductase [NADPH] 1 OS=Homo sapiens OX=9606 GN=CBR1 PE=1 SV=3	0	FALSE	16.069	25	5	7	5	277	30.4	8.32	6.46	5	0	62347.8	3.35327e+06	209916	187114			Peak Found	High	High	Peak Found	High	Not Found	1
FALSE	High	Master Protein	Q9UI42	Carboxypeptidase A4 OS=Homo sapiens OX=9606 GN=CPA4 PE=1 SV=2	0	FALSE	5.635	8	2	3	2	421	47.3	6.7	4.21	2	0	38347	602782	83948.1	84969.1	134206	417098	Peak Found	High	Peak Found	Peak Found	Peak Found	High	1
FALSE	High	Master Protein	P16870	Carboxypeptidase E OS=Homo sapiens OX=9606 GN=CPE PE=1 SV=1	0	FALSE	21.706	12	3	7	3	476	53.1	5.14	13.82	3	0	58946.2		101860	469776	461379	263582	Peak Found	Not Found	Peak Found	High	High	High	1
FALSE	High	Master Protein	Q9Y646	Carboxypeptidase Q OS=Homo sapiens OX=9606 GN=CPQ PE=1 SV=1	0	FALSE	29.13	16	6	9	6	472	51.9	6.18	21.27	6	0	2.88402e+06	1.60601e+06	532370	44757.9		217505	High	High	High	Peak Found	Not Found	Peak Found	1
FALSE	High	Master Protein	P49747	Cartilage oligomeric matrix protein OS=Homo sapiens OX=9606 GN=COMP PE=1 SV=2	0	FALSE	487.926	70	43	1090	40	757	82.8	4.6	2949.43	43	3	1.93335e+09	1.47037e+09	4.16848e+09	2.78586e+09	1.94675e+09	2.69749e+09	High	High	High	High	High	High	1
FALSE	High	Master Protein	O75718	Cartilage-associated protein OS=Homo sapiens OX=9606 GN=CRTAP PE=1 SV=1	0	FALSE	15.762	11	5	19	5	401	46.5	5.73	10.01	5	0	1.7779e+06	1.60017e+06	2.51937e+06	3.67117e+06	3.2674e+06	1.30052e+06	High	High	High	High	High	High	1
FALSE	High	Master Protein	P31944	Caspase-14 OS=Homo sapiens OX=9606 GN=CASP14 PE=1 SV=2	0	FALSE	20.581	15	3	10	3	242	27.7	5.58	16.53	3	0	124611	2.81432e+06	743018	236314	1.04191e+06	4.65532e+06	High	High	High	High	High	High	1
FALSE	High	Master Protein	P35221	Catenin alpha-1 OS=Homo sapiens OX=9606 GN=CTNNA1 PE=1 SV=1	0	FALSE	15.084	7	3	4	3	906	100	6.29	5.36	3	0	315169	377298		1.15531e+06	471945	464823	Peak Found	Peak Found	Not Found	High	Peak Found	High	1
FALSE	High	Master Protein	P26232	Catenin alpha-2 OS=Homo sapiens OX=9606 GN=CTNNA2 PE=1 SV=5	0.001	FALSE	3.712	2	1	2	1	953	105.2	5.71	0	1	0	3.47979e+06				401613	338160	Peak Found	Not Found	Not Found	High	Peak Found	High	1
FALSE	High	Master Protein	P35222	Catenin beta-1 OS=Homo sapiens OX=9606 GN=CTNNB1 PE=1 SV=1	0	FALSE	17.165	7	4	9	3	781	85.4	5.86	12.48	4	0		319952		614370	538559	579128	Not Found	Peak Found	Not Found	High	High	High	1
FALSE	High	Master Protein	O60716	Catenin delta-1 OS=Homo sapiens OX=9606 GN=CTNND1 PE=1 SV=1	0	FALSE	22.057	5	3	7	3	968	108.1	6.23	13.74	3	0		524344		1.24408e+06	687574	442414	Not Found	High	Not Found	High	High	High	1
FALSE	High	Master Protein	P07858	Cathepsin B OS=Homo sapiens OX=9606 GN=CTSB PE=1 SV=3	0	FALSE	97.164	36	11	65	11	339	37.8	6.3	138.42	11	0	1.47016e+08	3.85591e+07	2.07024e+07	6.06536e+06	4.33158e+06	7.42327e+06	High	High	High	High	High	High	1
FALSE	High	Master Protein	P07339	Cathepsin D OS=Homo sapiens OX=9606 GN=CTSD PE=1 SV=1	0	FALSE	74.437	29	9	58	9	412	44.5	6.54	110.1	9	0	5.97706e+07	8.41955e+06	1.74736e+07	2.62377e+07	1.24685e+07	1.48431e+07	High	High	High	High	High	High	1
FALSE	High	Master Protein	Q9UBX1	Cathepsin F OS=Homo sapiens OX=9606 GN=CTSF PE=1 SV=1	0	FALSE	15.857	12	4	12	4	484	53.3	8.22	14.22	4	0	1.02697e+06	153014	555824	719524	138904	258211	High	High	High	High	High	High	1
FALSE	High	Master Protein	P08311	Cathepsin G OS=Homo sapiens OX=9606 GN=CTSG PE=1 SV=2	0	FALSE	4.536	9	2	2	2	255	28.8	11.19	0	2	0				4927.26		521304	Not Found	Not Found	Not Found	Peak Found	Not Found	High	1
FALSE	High	Master Protein	P43235	Cathepsin K OS=Homo sapiens OX=9606 GN=CTSK PE=1 SV=1	0.001	FALSE	3.96	10	1	1	1	329	36.9	8.48	4.6	1	0				1.08685e+06			Not Found	Not Found	Not Found	High	Not Found	Not Found	1
FALSE	High	Master Protein	P11717	Cation-independent mannose-6-phosphate receptor OS=Homo sapiens OX=9606 GN=IGF2R PE=1 SV=3	0	FALSE	33.793	5	10	21	10	2491	274.2	5.94	25.1	10	0	2.28045e+06	3.23293e+06	1.81228e+06	145166	761524	501961	High	High	High	High	Peak Found	High	1
FALSE	High	Master Protein	Q6NZI2	Caveolae-associated protein 1 OS=Homo sapiens OX=9606 GN=CAVIN1 PE=1 SV=1	0	FALSE	7.042	5	1	5	1	390	43.5	5.6	17.78	1	0	793664	831147		998446	1.37181e+06	607518	High	High	Not Found	High	High	High	1
FALSE	High	Master Protein	Q03135	Caveolin-1 OS=Homo sapiens OX=9606 GN=CAV1 PE=1 SV=4	0	FALSE	4.524	8	2	2	2	178	20.5	6.02	0	2	0		257434	63425.3	131013	380435	480976	Not Found	Peak Found	Peak Found	Peak Found	Peak Found	High	1
FALSE	High	Master Protein	Q96Q11	CCA tRNA nucleotidyltransferase 1, mitochondrial OS=Homo sapiens OX=9606 GN=TRNT1 PE=1 SV=2	0.002	FALSE	3.473	4	1	1	1	434	50.1	8.1	0	1	0	52855.2	158291	68357.4			98290.8	Peak Found	High	Peak Found	Not Found	Not Found	Peak Found	1
FALSE	High	Master Protein	P29279	CCN family member 2 OS=Homo sapiens OX=9606 GN=CCN2 PE=1 SV=2	0	FALSE	38.471	28	7	11	7	349	38.1	8	21.48	7	0	7.59437e+06	5.62059e+07	1.41156e+07	2.76604e+07	6.91828e+07	3.9626e+07	High	High	High	High	Peak Found	Peak Found	1
FALSE	High	Master Protein	O95388	CCN family member 4 OS=Homo sapiens OX=9606 GN=CCN4 PE=1 SV=1	0	FALSE	12.962	9	2	3	2	367	40.3	7.01	6.61	2	0	424233	138309	126890	134321	129008	87022.9	High	Peak Found	Peak Found	High	Peak Found	Peak Found	1
FALSE	High	Master Protein	Q6YHK3	CD109 antigen OS=Homo sapiens OX=9606 GN=CD109 PE=1 SV=2	0	FALSE	237.862	31	35	198	35	1445	161.6	5.85	407.2	35	0	9.41793e+07	7.1887e+07	3.92808e+07	2.05471e+07	1.98855e+07	2.04209e+07	High	High	High	High	High	High	1
FALSE	High	Master Protein	Q13740	CD166 antigen OS=Homo sapiens OX=9606 GN=ALCAM PE=1 SV=2	0	FALSE	36.701	16	8	32	8	583	65.1	6.25	52.02	8	0	9.60472e+06	3.48042e+06	2.8055e+06	2.77099e+06	1.68856e+06	2.62704e+06	High	High	High	High	High	High	1
FALSE	High	Master Protein	Q5ZPR3	CD276 antigen OS=Homo sapiens OX=9606 GN=CD276 PE=1 SV=1	0	FALSE	6.299	7	2	2	2	534	57.2	4.91	1.75	2	0				1.21347e+06		692561	Not Found	Not Found	Not Found	High	Not Found	Peak Found	1
FALSE	High	Master Protein	P16070	CD44 antigen OS=Homo sapiens OX=9606 GN=CD44 PE=1 SV=3	0	FALSE	23.184	8	5	18	5	742	81.5	5.33	36.8	5	0	2.00091e+07	4.07886e+07	1.33133e+07	1.62113e+07	1.15841e+07	1.03031e+07	High	High	High	High	High	High	1
FALSE	High	Master Protein	P13987	CD59 glycoprotein OS=Homo sapiens OX=9606 GN=CD59 PE=1 SV=1	0	FALSE	16.044	25	4	16	4	128	14.2	6.48	38.61	4	0	1.37679e+06	1.65836e+06	2.94101e+06	1.3657e+07	2.956e+06	9.12621e+06	High	High	High	High	High	High	1
FALSE	High	Master Protein	P08962	CD63 antigen OS=Homo sapiens OX=9606 GN=CD63 PE=1 SV=2	0	FALSE	24.483	14	4	21	4	238	25.6	7.81	47.41	4	0	2.80837e+06	2.86302e+07	9.47276e+06	1.63455e+07	6.32261e+06	3.17064e+07	High	High	High	High	High	High	1
FALSE	High	Master Protein	P60033	CD81 antigen OS=Homo sapiens OX=9606 GN=CD81 PE=1 SV=1	0	FALSE	39.125	28	4	33	4	236	25.8	5.29	129.28	4	0	4.85399e+06	1.21272e+07	9.88042e+06	1.53615e+07	9.45516e+06	1.53374e+07	High	High	High	High	High	High	1
FALSE	High	Master Protein	P27701	CD82 antigen OS=Homo sapiens OX=9606 GN=CD82 PE=1 SV=1	0	FALSE	15.847	22	5	14	5	267	29.6	5.24	27.61	5	0	2.24586e+06	4.86309e+06	3.36799e+06	4.94163e+06	1.96707e+06	2.78142e+06	High	High	High	High	High	High	1
FALSE	High	Master Protein	P21926	CD9 antigen OS=Homo sapiens OX=9606 GN=CD9 PE=1 SV=4	0	FALSE	30.026	18	3	19	3	228	25.4	7.15	57.2	3	0	650628	2.97032e+06	2.16997e+06	2.71447e+06	1.10721e+06	4.95418e+06	High	High	High	High	High	High	1
FALSE	High	Master Protein	Q96JB5	CDK5 regulatory subunit-associated protein 3 OS=Homo sapiens OX=9606 GN=CDK5RAP3 PE=1 SV=2	0.007	FALSE	2.855	3	1	1	1	506	56.9	4.75	0	1	0		140125					Not Found	High	Not Found	Not Found	Not Found	Not Found	1
FALSE	High	Master Protein	Q8N163	Cell cycle and apoptosis regulator protein 2 OS=Homo sapiens OX=9606 GN=CCAR2 PE=1 SV=2	0	FALSE	12.055	5	3	3	3	923	102.8	5.22	2.71	3	0	101735	1.45524e+06	49566.4	53346.8		26806.9	Peak Found	High	Peak Found	Peak Found	Not Found	Peak Found	1
FALSE	High	Master Protein	P60953	Cell division control protein 42 homolog OS=Homo sapiens OX=9606 GN=CDC42 PE=1 SV=2	0	FALSE	9.038	16	2	11	2	191	21.2	6.55	7.81	2	0	274091	783032	225314	706984	579807	583273	High	High	High	High	High	Peak Found	1
FALSE	High	Master Protein	Q8WUJ3	Cell migration-inducing and hyaluronan-binding protein OS=Homo sapiens OX=9606 GN=CEMIP PE=1 SV=2	0	FALSE	372.735	50	56	341	56	1361	152.9	7.85	791.5	56	0	2.54076e+08	1.08205e+08	1.46194e+08	1.06482e+08	9.14192e+07	9.48607e+07	High	High	High	High	High	High	1
FALSE	High	Master Protein	P49454	Centromere protein F OS=Homo sapiens OX=9606 GN=CENPF PE=1 SV=3	0	FALSE	4.383	0	2	7	1	3114	357.3	5.1	15.62	2	0	38129.2	39001.3	36631.9	23042.2	10768.1	55273.7	High	Peak Found	Peak Found	Peak Found	Peak Found	Peak Found	1
FALSE	High	Master Protein	P36222	Chitinase-3-like protein 1 OS=Homo sapiens OX=9606 GN=CHI3L1 PE=1 SV=2	0	FALSE	5.695	6	2	2	2	383	42.6	8.46	2.03	2	0							High	Not Found	Not Found	Not Found	Not Found	Not Found	1
FALSE	High	Master Protein	O00299	Chloride intracellular channel protein 1 OS=Homo sapiens OX=9606 GN=CLIC1 PE=1 SV=4	0	FALSE	51.887	61	9	24	9	241	26.9	5.17	48.02	9	0	785194	1.54011e+07	2.19862e+06	1.33649e+06	2.49619e+06	2.70935e+06	Peak Found	High	High	High	High	High	1
FALSE	High	Master Protein	Q9Y696	Chloride intracellular channel protein 4 OS=Homo sapiens OX=9606 GN=CLIC4 PE=1 SV=4	0	FALSE	39.339	41	8	31	8	253	28.8	5.59	50.69	8	0	1.00719e+06	6.58555e+06	1.41619e+06	1.70256e+06	5.05536e+06	4.51072e+06	High	High	High	High	High	High	1
FALSE	High	Master Protein	Q8WWI5	Choline transporter-like protein 1 OS=Homo sapiens OX=9606 GN=SLC44A1 PE=1 SV=1	0	FALSE	4.712	2	1	4	1	657	73.3	8.6	2.05	1	0	63869.7	170680	96482.4	121091	17912.4	62488.7	High	High	High	High	Peak Found	Peak Found	1
FALSE	High	Master Protein	Q8IWA5	Choline transporter-like protein 2 OS=Homo sapiens OX=9606 GN=SLC44A2 PE=1 SV=3	0	FALSE	18.445	6	3	7	3	706	80.1	8.57	9.1	3	0		1.04777e+06	273011	3.3727e+06	552031	1.87243e+06	Not Found	Peak Found	Peak Found	High	High	High	1
FALSE	High	Master Protein	Q9P2E5	Chondroitin sulfate glucuronyltransferase OS=Homo sapiens OX=9606 GN=CHPF2 PE=2 SV=2	0	FALSE	5.074	2	1	2	1	772	85.9	7.83	0	1	0	80943	42448.5	72022	64414.3	38193.9	54161.8	High	Peak Found	High	Peak Found	Peak Found	Peak Found	1
FALSE	High	Master Protein	Q6UVK1	Chondroitin sulfate proteoglycan 4 OS=Homo sapiens OX=9606 GN=CSPG4 PE=1 SV=2	0	FALSE	409.226	34	57	351	57	2322	250.4	5.47	900.27	57	0	1.59419e+08	1.29838e+08	7.5892e+07	1.29911e+08	1.13945e+08	3.39304e+07	High	High	High	High	High	High	1
FALSE	High	Master Protein	Q8IZ52	Chondroitin sulfate synthase 2 OS=Homo sapiens OX=9606 GN=CHPF PE=1 SV=2	0	FALSE	16.77	6	4	6	4	775	85.4	6.93	7.82	4	0	1.2445e+06	149919	193956	575527	210066		High	High	Peak Found	High	Peak Found	Not Found	1
FALSE	High	Master Protein	Q70JA7	Chondroitin sulfate synthase 3 OS=Homo sapiens OX=9606 GN=CHSY3 PE=2 SV=3	0	FALSE	10.304	5	3	8	3	882	100.2	8.75	7.74	3	0	985427	213406	345487	317370	192903	134709	High	Peak Found	High	High	High	Peak Found	1
FALSE	High	Master Protein	Q9HCK8	Chromodomain-helicase-DNA-binding protein 8 OS=Homo sapiens OX=9606 GN=CHD8 PE=1 SV=5	0.001	FALSE	3.589	0	1	8	1	2581	290.3	6.47	9.21	1	0	1.25928e+06	1.35706e+06	714821	283048	170056	86586.1	High	High	High	High	High	Peak Found	1
FALSE	High	Master Protein	Q00610	Clathrin heavy chain 1 OS=Homo sapiens OX=9606 GN=CLTC PE=1 SV=5	0	FALSE	308.1	40	48	254	48	1675	191.5	5.69	575.48	48	0	1.36267e+07	8.07313e+07	2.24311e+07	4.66002e+07	4.80941e+07	3.79699e+07	High	High	High	High	High	High	1	Met-loss+Acetyl [N-Term]
FALSE	High	Master Protein	P09496	Clathrin light chain A OS=Homo sapiens OX=9606 GN=CLTA PE=1 SV=1	0	FALSE	9.349	10	3	10	3	248	27.1	4.51	12.66	3	0	911373	5.06808e+06	1.78751e+06	559201	746985	1.15524e+06	High	High	High	High	High	High	1
FALSE	High	Master Protein	Q8N684	Cleavage and polyadenylation specificity factor subunit 7 OS=Homo sapiens OX=9606 GN=CPSF7 PE=1 SV=1	0	FALSE	5.554	5	1	2	1	471	52	8	0	1	0		13161.7		31584.2	116419	27906.3	Not Found	Peak Found	Not Found	High	High	Peak Found	1
FALSE	High	Master Protein	P10909	Clusterin OS=Homo sapiens OX=9606 GN=CLU PE=1 SV=1	0	FALSE	101.257	37	15	104	15	449	52.5	6.27	224.85	15	0	3.32033e+08	1.06931e+08	9.06561e+07	4.0159e+07	7.64921e+07	3.96507e+07	High	High	High	High	High	High	1
FALSE	High	Master Protein	Q11201	CMP-N-acetylneuraminate-beta-galactosamide-alpha-2,3-sialyltransferase 1 OS=Homo sapiens OX=9606 GN=ST3GAL1 PE=1 SV=1	0.003	FALSE	3.398	5	1	1	1	340	39.1	9.09	0	1	0							High	Not Found	Not Found	Not Found	Not Found	Not Found	1
FALSE	High	Master Protein	Q92187	CMP-N-acetylneuraminate-poly-alpha-2,8-sialyltransferase OS=Homo sapiens OX=9606 GN=ST8SIA4 PE=1 SV=1	0	FALSE	8.325	8	2	3	2	359	41.3	9.74	3.05	2	0	252329			97392.9	49319.8	83009	High	Not Found	Not Found	Peak Found	Peak Found	Peak Found	1
FALSE	High	Master Protein	Q14019	Coactosin-like protein OS=Homo sapiens OX=9606 GN=COTL1 PE=1 SV=3	0.005	FALSE	3.057	11	1	1	1	142	15.9	5.67	0	1	0	31921.1	56758.9	17946.4	71062.6	17045.8	33445.8	Peak Found	Peak Found	Peak Found	High	Peak Found	Peak Found	1
FALSE	High	Master Protein	P00742	Coagulation factor X OS=Homo sapiens OX=9606 GN=F10 PE=1 SV=2	0	FALSE	10.099	6	3	6	3	488	54.7	5.94	8.47	3	0	3.63599e+06	565987	1.01346e+06	272740			High	High	High	Peak Found	Not Found	Not Found	1
FALSE	High	Master Protein	P53621	Coatomer subunit alpha OS=Homo sapiens OX=9606 GN=COPA PE=1 SV=2	0	FALSE	91.937	21	19	60	19	1224	138.3	7.66	110.69	19	0	1.82283e+06	1.15948e+07	3.37373e+06	1.31234e+07	1.87577e+07	1.04816e+07	High	High	High	High	High	High	1
FALSE	High	Master Protein	P53618	Coatomer subunit beta OS=Homo sapiens OX=9606 GN=COPB1 PE=1 SV=3	0	FALSE	57.72	20	13	23	13	953	107.1	6.05	35.49	13	0	250362	5.94737e+06	1.38159e+06	4.41983e+06	5.41121e+06	4.37819e+06	High	High	High	High	High	High	1	Met-loss+Acetyl [N-Term]
FALSE	High	Master Protein	P35606	Coatomer subunit beta' OS=Homo sapiens OX=9606 GN=COPB2 PE=1 SV=2	0	FALSE	61.559	17	11	47	11	906	102.4	5.27	85.87	11	0	669320	6.62665e+06	1.90342e+06	6.03369e+06	9.24708e+06	5.92567e+06	High	High	High	High	High	High	1
FALSE	High	Master Protein	P48444	Coatomer subunit delta OS=Homo sapiens OX=9606 GN=ARCN1 PE=1 SV=1	0	FALSE	26.789	11	5	13	5	511	57.2	6.21	26.21	5	0	59961.6	1.24415e+06		1.218e+06	2.44908e+06	1.47264e+06	Peak Found	High	Not Found	High	High	High	1
FALSE	High	Master Protein	O14579	Coatomer subunit epsilon OS=Homo sapiens OX=9606 GN=COPE PE=1 SV=3	0	FALSE	16.658	15	2	7	2	308	34.5	5.12	19.44	2	0		738448	274002	206875	749821	425013	Not Found	High	High	High	High	High	1
FALSE	High	Master Protein	Q9Y678	Coatomer subunit gamma-1 OS=Homo sapiens OX=9606 GN=COPG1 PE=1 SV=1	0	FALSE	48.607	24	14	32	14	874	97.7	5.47	33.27	14	0	1.124e+06	7.85291e+06	1.67887e+06	3.75126e+06	5.35276e+06	4.84355e+06	Peak Found	High	High	High	High	High	1
FALSE	High	Master Protein	P23528	Cofilin-1 OS=Homo sapiens OX=9606 GN=CFL1 PE=1 SV=3	0	FALSE	10.359	23	3	12	3	166	18.5	8.09	19.56	3	0	559484	4.82825e+06	1.47291e+06	2.31899e+06	2.31923e+06	4.13086e+06	High	High	High	High	High	High	1
FALSE	High	Master Protein	Q76M96	Coiled-coil domain-containing protein 80 OS=Homo sapiens OX=9606 GN=CCDC80 PE=1 SV=1	0	FALSE	124.82	27	20	77	20	950	108.1	9.72	153	20	0	1.25041e+06	486039	3.64775e+06	3.34274e+07	3.10007e+07	2.6901e+07	High	High	High	High	High	High	1
FALSE	High	Master Protein	Q7Z6B0	Coiled-coil domain-containing protein 91 OS=Homo sapiens OX=9606 GN=CCDC91 PE=1 SV=2	0.001	FALSE	3.986	3	1	1	1	441	49.9	5.07	3.33	1	0		344270					Not Found	High	Not Found	Not Found	Not Found	Not Found	1
FALSE	High	Master Protein	P02452	Collagen alpha-1(I) chain OS=Homo sapiens OX=9606 GN=COL1A1 PE=1 SV=5	0	FALSE	959.001	76	67	1925	67	1464	138.9	5.8	5148.1	67	0	2.21456e+09	1.06693e+09	6.4582e+09	1.17756e+10	1.40942e+10	1.12576e+10	High	High	High	High	High	High	1
FALSE	High	Master Protein	P02461	Collagen alpha-1(III) chain OS=Homo sapiens OX=9606 GN=COL3A1 PE=1 SV=4	0	FALSE	565.107	55	52	586	36	1466	138.5	6.61	1547.89	52	18	2.40845e+08	1.75157e+08	5.43025e+08	1.70543e+09	1.42256e+09	9.77937e+08	High	High	High	High	High	High	1
FALSE	High	Master Protein	P02462	Collagen alpha-1(IV) chain OS=Homo sapiens OX=9606 GN=COL4A1 PE=1 SV=4	0	FALSE	203.678	20	17	132	17	1669	160.5	8.28	367.47	17	0	1.8367e+08	2.46468e+07	1.12139e+08	6.08613e+07	3.71728e+07	9.41185e+06	High	High	High	High	High	High	1
FALSE	High	Master Protein	P20908	Collagen alpha-1(V) chain OS=Homo sapiens OX=9606 GN=COL5A1 PE=1 SV=3	0	FALSE	361.291	29	38	341	35	1838	183.4	5.06	893.01	38	5	1.73434e+08	5.11498e+07	1.88427e+08	2.2739e+08	2.08459e+08	1.34546e+08	High	High	High	High	High	High	1
FALSE	High	Master Protein	P12109	Collagen alpha-1(VI) chain OS=Homo sapiens OX=9606 GN=COL6A1 PE=1 SV=3	0	FALSE	533.991	63	47	984	47	1028	108.5	5.43	2365.08	47	0	3.98558e+09	1.57101e+09	2.4938e+09	1.06893e+09	8.18429e+08	2.18645e+09	High	High	High	High	High	High	1
FALSE	High	Master Protein	Q02388	Collagen alpha-1(VII) chain OS=Homo sapiens OX=9606 GN=COL7A1 PE=1 SV=2	0	FALSE	142.826	15	30	56	30	2944	295	6.27	123.43	30	0	1.22159e+07	6.85969e+06	1.72446e+07	1.57743e+06	1.5726e+06	1.05415e+06	High	High	High	High	Peak Found	Peak Found	1
FALSE	High	Master Protein	P27658	Collagen alpha-1(VIII) chain OS=Homo sapiens OX=9606 GN=COL8A1 PE=1 SV=2	0	FALSE	87.083	42	16	26	16	744	73.3	9.61	53.39	16	0	2.30853e+07	457686	5.13258e+06	773396	639483	104265	High	High	High	High	High	Peak Found	1
FALSE	High	Master Protein	P12107	Collagen alpha-1(XI) chain OS=Homo sapiens OX=9606 GN=COL11A1 PE=1 SV=4	0	FALSE	131.649	16	19	87	16	1806	181	5.17	215.88	19	0	7.58425e+06	1.5619e+06	9.32289e+06	3.61808e+07	1.30563e+07	8.50486e+06	High	High	High	High	High	High	1
FALSE	High	Master Protein	Q99715	Collagen alpha-1(XII) chain OS=Homo sapiens OX=9606 GN=COL12A1 PE=1 SV=2	0	FALSE	1273.67	58	134	2340	134	3063	332.9	5.53	5546.86	134	0	2.19723e+09	6.50269e+08	1.74344e+09	4.65081e+09	6.04382e+09	2.71762e+09	High	High	High	High	High	High	1
FALSE	High	Master Protein	Q05707	Collagen alpha-1(XIV) chain OS=Homo sapiens OX=9606 GN=COL14A1 PE=1 SV=3	0	FALSE	476.128	51	59	255	59	1796	193.4	5.3	599.52	59	0	2.78205e+08	6.36064e+06	2.41314e+07	8.89673e+07	3.5439e+07	4.30349e+07	High	High	High	High	High	High	1
FALSE	High	Master Protein	P39059	Collagen alpha-1(XV) chain OS=Homo sapiens OX=9606 GN=COL15A1 PE=1 SV=2	0	FALSE	162.29	20	20	186	20	1388	141.6	5	374.68	20	0	5.33685e+07	2.08909e+08	1.10054e+08	2.99259e+08	1.75635e+08	2.33737e+08	High	High	High	High	High	High	1
FALSE	High	Master Protein	Q07092	Collagen alpha-1(XVI) chain OS=Homo sapiens OX=9606 GN=COL16A1 PE=1 SV=2	0	FALSE	31.39	4	4	7	4	1604	157.7	7.84	16.63	4	0	905424	108331	236303	280411	420335	151164	High	Peak Found	Peak Found	High	Peak Found	Peak Found	1
FALSE	High	Master Protein	P39060	Collagen alpha-1(XVIII) chain OS=Homo sapiens OX=9606 GN=COL18A1 PE=1 SV=5	0	FALSE	31.541	7	6	11	6	1754	178.1	6.01	17.08	6	0	1.51608e+06	113517	209096	1.36959e+06	391606	127005	High	Peak Found	High	High	High	Peak Found	1
FALSE	High	Master Protein	P08123	Collagen alpha-2(I) chain OS=Homo sapiens OX=9606 GN=COL1A2 PE=1 SV=7	0	FALSE	936.469	79	66	2284	66	1366	129.2	8.95	7167.37	66	0	2.13154e+09	6.70492e+08	4.4232e+09	5.00358e+09	5.59155e+09	5.10985e+09	High	High	High	High	High	High	1
FALSE	High	Master Protein	P08572	Collagen alpha-2(IV) chain OS=Homo sapiens OX=9606 GN=COL4A2 PE=1 SV=4	0	FALSE	439.117	41	41	237	41	1712	167.4	8.66	659.76	41	0	7.48129e+08	3.88123e+07	1.63276e+08	1.01343e+08	4.1721e+07	2.4154e+07	High	High	High	High	High	High	1
FALSE	High	Master Protein	P05997	Collagen alpha-2(V) chain OS=Homo sapiens OX=9606 GN=COL5A2 PE=1 SV=3	0	FALSE	471.639	58	53	345	52	1499	144.8	6.46	905.72	53	1	2.73776e+08	8.78701e+07	3.63422e+08	3.06167e+08	2.28034e+08	1.40799e+08	High	High	High	High	High	High	1
FALSE	High	Master Protein	P12110	Collagen alpha-2(VI) chain OS=Homo sapiens OX=9606 GN=COL6A2 PE=1 SV=4	0	FALSE	378.32	42	33	538	33	1019	108.5	6.21	1330.49	33	0	1.13996e+09	4.09492e+08	1.02152e+09	5.41856e+08	4.58955e+08	1.33873e+09	High	High	High	High	High	High	1
FALSE	High	Master Protein	P25067	Collagen alpha-2(VIII) chain OS=Homo sapiens OX=9606 GN=COL8A2 PE=1 SV=2	0	FALSE	37.944	17	6	8	6	703	67.2	8.98	30.91	6	0	4.04419e+06		3.07504e+06	188907			High	Not Found	High	Peak Found	Not Found	Not Found	1
FALSE	High	Master Protein	Q01955	Collagen alpha-3(IV) chain OS=Homo sapiens OX=9606 GN=COL4A3 PE=1 SV=3	0	FALSE	14.02	2	2	10	2	1670	161.7	9.16	5.52	2	0	6.9834e+06	1.34592e+06	4.35918e+06	2.76982e+06	585273	603323	High	Peak Found	High	High	Peak Found	Peak Found	1
FALSE	High	Master Protein	P25940	Collagen alpha-3(V) chain OS=Homo sapiens OX=9606 GN=COL5A3 PE=1 SV=3	0	FALSE	102.672	18	17	48	17	1745	172	6.87	125.98	17	0	1.55005e+07	7.49604e+06	8.81495e+06	5.59016e+06	2.50728e+06	803804	High	High	High	High	High	High	1
FALSE	High	Master Protein	P12111	Collagen alpha-3(VI) chain OS=Homo sapiens OX=9606 GN=COL6A3 PE=1 SV=5	0	FALSE	1630.9	69	166	2787	166	3177	343.5	6.68	6638.59	166	0	5.3561e+09	8.94928e+08	5.59365e+09	3.28218e+09	2.90368e+09	8.41061e+09	High	High	High	High	High	High	1
FALSE	High	Master Protein	Q6UXH8	Collagen and calcium-binding EGF domain-containing protein 1 OS=Homo sapiens OX=9606 GN=CCBE1 PE=1 SV=1	0	FALSE	50.522	24	8	29	8	406	44.1	7.58	54.16	8	0	2.2172e+07	3.57444e+06	1.32053e+07	2.95842e+06	4.28398e+06	3.05407e+06	High	High	High	High	High	High	1
FALSE	High	Master Protein	Q96CG8	Collagen triple helix repeat-containing protein 1 OS=Homo sapiens OX=9606 GN=CTHRC1 PE=1 SV=1	0	FALSE	20.777	23	5	18	5	243	26.2	7.99	19.17	5	0	9.17433e+06	1.4901e+06	1.38753e+07	2.55338e+06	1.45471e+06	2.6012e+06	High	High	High	High	High	High	1
FALSE	High	Master Protein	P45452	Collagenase 3 OS=Homo sapiens OX=9606 GN=MMP13 PE=1 SV=1	0	FALSE	20.398	12	3	3	3	471	53.8	5.6	11.06	3	0	1.5087e+06						High	Not Found	Not Found	Not Found	Not Found	Not Found	1
FALSE	High	Master Protein	Q5KU26	Collectin-12 OS=Homo sapiens OX=9606 GN=COLEC12 PE=1 SV=3	0	FALSE	9.28	4	3	3	3	742	81.5	5.69	3.24	3	0	473931						High	Not Found	Not Found	Not Found	Not Found	Not Found	1
FALSE	High	Master Protein	Q9BXJ0	Complement C1q tumor necrosis factor-related protein 5 OS=Homo sapiens OX=9606 GN=C1QTNF5 PE=1 SV=1	0	FALSE	4.453	4	1	4	1	243	25.3	6.54	3.78	1	0	288209	377753	247666	218702		80526.3	High	High	High	High	Not Found	Peak Found	1
FALSE	High	Master Protein	P00736	Complement C1r subcomponent OS=Homo sapiens OX=9606 GN=C1R PE=1 SV=2	0	FALSE	180.82	50	26	199	26	705	80.1	6.21	431.35	26	0	7.11178e+08	1.6247e+08	1.85346e+08	1.04527e+08	9.73673e+07	9.63107e+07	High	High	High	High	High	High	1
FALSE	High	Master Protein	P09871	Complement C1s subcomponent OS=Homo sapiens OX=9606 GN=C1S PE=1 SV=1	0	FALSE	234.138	44	23	211	23	688	76.6	4.96	443.52	23	0	4.28967e+08	9.22254e+07	6.50899e+07	3.87919e+07	3.90305e+07	2.88123e+07	High	High	High	High	High	High	1
FALSE	High	Master Protein	P01024	Complement C3 OS=Homo sapiens OX=9606 GN=C3 PE=1 SV=2	0	FALSE	91.769	13	17	46	10	1663	187	6.4	65.94	17	0	5.12247e+06	756230	362899	284002	174528	750252	High	Peak Found	High	High	Peak Found	High	1
FALSE	High	Master Protein	P0C0L4	Complement C4-A OS=Homo sapiens OX=9606 GN=C4A PE=1 SV=2	0	FALSE	27.708	7	7	14	6	1744	192.7	7.08	22.25	7	0	1.86422e+06		169281		357387		High	Not Found	High	Not Found	Peak Found	Not Found	1
FALSE	High	Master Protein	P08603	Complement factor H OS=Homo sapiens OX=9606 GN=CFH PE=1 SV=4	0	FALSE	310.486	49	45	140	45	1231	139	6.61	356.52	45	0	1.98414e+08	2.49413e+07	9.49186e+07	1.58397e+07	1.66287e+07	1.28083e+07	High	High	High	High	High	Peak Found	1
FALSE	High	Master Protein	Q13098	COP9 signalosome complex subunit 1 OS=Homo sapiens OX=9606 GN=GPS1 PE=1 SV=4	0	FALSE	11.31	7	3	3	3	491	55.5	6.74	7.09	3	0	452499	1.95014e+06	770814	181056	792404	460278	High	High	Peak Found	Peak Found	Peak Found	Peak Found	1
FALSE	High	Master Protein	P61201	COP9 signalosome complex subunit 2 OS=Homo sapiens OX=9606 GN=COPS2 PE=1 SV=1	0	FALSE	38.539	28	9	16	9	443	51.6	5.53	16.74	9	0	906286	1.73239e+06	480040	3.36557e+06	393927	66831.6	High	High	High	High	High	Peak Found	1
FALSE	High	Master Protein	Q9UNS2	COP9 signalosome complex subunit 3 OS=Homo sapiens OX=9606 GN=COPS3 PE=1 SV=3	0	FALSE	13.774	9	2	6	2	423	47.8	6.65	6.05	2	0		124535	101132				High	High	High	Not Found	High	Not Found	1
FALSE	High	Master Protein	Q9BT78	COP9 signalosome complex subunit 4 OS=Homo sapiens OX=9606 GN=COPS4 PE=1 SV=1	0	FALSE	6.696	8	3	4	3	406	46.2	5.83	5.71	3	0	167281	877261	291057	137003	247363	188848	Peak Found	High	High	Peak Found	Peak Found	High	1
FALSE	High	Master Protein	Q92905	COP9 signalosome complex subunit 5 OS=Homo sapiens OX=9606 GN=COPS5 PE=1 SV=4	0	FALSE	10.199	12	3	11	3	334	37.6	6.54	10.32	3	0	1.00401e+06	867078	864915	425680	221436	428866	High	High	High	High	High	Peak Found	1
FALSE	High	Master Protein	Q7L5N1	COP9 signalosome complex subunit 6 OS=Homo sapiens OX=9606 GN=COPS6 PE=1 SV=1	0	FALSE	9.723	12	2	7	2	327	36.1	5.73	5.53	2	0		227619	242651		420404		High	High	High	High	High	Not Found	1
FALSE	High	Master Protein	Q9UBW8	COP9 signalosome complex subunit 7a OS=Homo sapiens OX=9606 GN=COPS7A PE=1 SV=1	0.008	FALSE	2.673	3	1	4	1	275	30.3	8.22	0	1	0	729304	381198	1.82556e+06	2.31898e+06	3.9733e+06	2.66242e+06	Peak Found	High	Peak Found	High	High	Peak Found	1
FALSE	High	Master Protein	Q9H9Q2	COP9 signalosome complex subunit 7b OS=Homo sapiens OX=9606 GN=COPS7B PE=1 SV=1	0	FALSE	4.337	7	1	4	1	264	29.6	6.15	5.6	1	0	94086.2	59235.6	50733.4	37726.1	176115	43559.8	High	High	High	Peak Found	High	Peak Found	1
FALSE	High	Master Protein	Q99829	Copine-1 OS=Homo sapiens OX=9606 GN=CPNE1 PE=1 SV=1	0	FALSE	10.46	5	2	6	2	537	59	5.83	9.73	2	0		618273	82759.4	354953	119976	537379	Not Found	High	High	High	Peak Found	High	1
FALSE	High	Master Protein	O75131	Copine-3 OS=Homo sapiens OX=9606 GN=CPNE3 PE=1 SV=1	0	FALSE	8.756	8	3	11	3	537	60.1	5.85	7.29	3	0		2.13683e+06	255577	1.11845e+06	929610	1.00504e+06	Not Found	High	High	High	High	High	1
FALSE	High	Master Protein	Q9BR76	Coronin-1B OS=Homo sapiens OX=9606 GN=CORO1B PE=1 SV=1	0	FALSE	14.772	12	4	10	4	489	54.2	5.88	9.1	4	0		2.15074e+06	299049	1.24004e+06	827567	717292	Not Found	High	High	High	High	Peak Found	1
FALSE	High	Master Protein	Q9ULV4	Coronin-1C OS=Homo sapiens OX=9606 GN=CORO1C PE=1 SV=1	0	FALSE	33.872	17	6	25	6	474	53.2	7.08	52.47	6	0	2.33677e+06	5.85979e+06	2.44888e+06	6.58391e+06	5.652e+06	3.9892e+06	High	High	High	High	High	High	1
FALSE	High	Master Protein	P12277	Creatine kinase B-type OS=Homo sapiens OX=9606 GN=CKB PE=1 SV=1	0	FALSE	29.491	29	6	14	6	381	42.6	5.59	21.28	6	0		761408	60511.6	1.66125e+06	1.23288e+06	247309	Not Found	High	High	High	High	High	1
FALSE	High	Master Protein	Q13620	Cullin-4B OS=Homo sapiens OX=9606 GN=CUL4B PE=1 SV=4	0	FALSE	5.01	2	2	2	2	913	103.9	7.37	0	2	0	105817	706242	74580.3	114875	526732	79778.6	Peak Found	High	Peak Found	Peak Found	Peak Found	Peak Found	1
FALSE	High	Master Protein	Q86VP6	Cullin-associated NEDD8-dissociated protein 1 OS=Homo sapiens OX=9606 GN=CAND1 PE=1 SV=2	0	FALSE	9.249	2	2	6	2	1230	136.3	5.78	4.19	2	0	381999	473566	36432.3	608520	985928	9067.78	High	Peak Found	Peak Found	High	High	Peak Found	1
FALSE	High	Master Protein	P35520	Cystathionine beta-synthase OS=Homo sapiens OX=9606 GN=CBS PE=1 SV=2	0	FALSE	7.217	5	3	3	3	551	60.5	6.65	1.85	3	0		1.53213e+06			371174	217586	Not Found	High	Not Found	Not Found	Peak Found	Peak Found	1
FALSE	High	Master Protein	P21291	Cysteine and glycine-rich protein 1 OS=Homo sapiens OX=9606 GN=CSRP1 PE=1 SV=3	0	FALSE	20.265	29	3	8	3	193	20.6	8.57	8.48	3	0		308056		661016		159716	Not Found	High	High	High	High	Peak Found	1
FALSE	High	Master Protein	P49589	Cysteine--tRNA ligase, cytoplasmic OS=Homo sapiens OX=9606 GN=CARS1 PE=1 SV=3	0	FALSE	15.919	10	5	14	5	748	85.4	6.76	1.83	5	0	1.18526e+06	513322	576737	126028	44129	418893	High	High	High	High	High	Peak Found	1
FALSE	High	Master Protein	Q9NZV1	Cysteine-rich motor neuron 1 protein OS=Homo sapiens OX=9606 GN=CRIM1 PE=1 SV=1	0	FALSE	13.915	5	3	3	3	1036	113.7	5.21	3.29	3	0	329498		37651.9				High	Not Found	Peak Found	Not Found	Not Found	Not Found	1
FALSE	High	Master Protein	O75462	Cytokine receptor-like factor 1 OS=Homo sapiens OX=9606 GN=CRLF1 PE=1 SV=1	0	FALSE	5.244	4	1	3	1	422	46.3	9.11	0	1	0	55083.6	9434.36		97149.8	164353	32443.8	High	Peak Found	Not Found	High	High	Peak Found	1
FALSE	High	Master Protein	Q14204	Cytoplasmic dynein 1 heavy chain 1 OS=Homo sapiens OX=9606 GN=DYNC1H1 PE=1 SV=5	0	FALSE	431.198	27	92	290	92	4646	532.1	6.4	408.4	92	0	2.40265e+06	4.8204e+07	1.40899e+07	4.58953e+07	5.8472e+07	3.64113e+07	High	High	High	High	High	High	1
FALSE	High	Master Protein	Q13409	Cytoplasmic dynein 1 intermediate chain 2 OS=Homo sapiens OX=9606 GN=DYNC1I2 PE=1 SV=3	0	FALSE	5.124	2	1	2	1	638	71.4	5.2	2.52	1	0		739219	155930			374408	Not Found	High	Peak Found	Not Found	Not Found	High	1
FALSE	High	Master Protein	Q9Y6G9	Cytoplasmic dynein 1 light intermediate chain 1 OS=Homo sapiens OX=9606 GN=DYNC1LI1 PE=1 SV=3	0	FALSE	18.717	10	4	11	4	523	56.5	6.42	12.96	4	0	444532	1.72672e+06	1.2976e+06	1.8384e+06	1.83898e+06	2.07869e+06	Peak Found	High	Peak Found	High	High	High	1
FALSE	High	Master Protein	O43237	Cytoplasmic dynein 1 light intermediate chain 2 OS=Homo sapiens OX=9606 GN=DYNC1LI2 PE=1 SV=1	0.006	FALSE	2.726	3	1	1	1	492	54.1	6.38	0	1	0	59466	195501		102640			Peak Found	High	Not Found	Peak Found	Not Found	Not Found	1
FALSE	High	Master Protein	Q7L576	Cytoplasmic FMR1-interacting protein 1 OS=Homo sapiens OX=9606 GN=CYFIP1 PE=1 SV=1	0	FALSE	11.457	2	3	5	3	1253	145.1	6.9	2.16	3	0	15843.1	288209	16821.9	702041	111974	158896	Peak Found	Peak Found	Peak Found	High	High	Peak Found	1
FALSE	High	Master Protein	Q07065	Cytoskeleton-associated protein 4 OS=Homo sapiens OX=9606 GN=CKAP4 PE=1 SV=2	0	FALSE	44.326	21	10	19	9	602	66	5.92	36.36	10	0	4.12384e+06	1.05917e+07	918336	16919	103429	97462.9	High	High	High	Peak Found	Peak Found	Peak Found	1
FALSE	High	Master Protein	P28838	Cytosol aminopeptidase OS=Homo sapiens OX=9606 GN=LAP3 PE=1 SV=3	0	FALSE	43.853	29	11	17	11	519	56.1	7.93	25.04	11	0	1.39105e+06	7.78638e+06	713943	1.35068e+06	837543	841438	High	High	High	High	Peak Found	Peak Found	1
FALSE	High	Master Protein	O00154	Cytosolic acyl coenzyme A thioester hydrolase OS=Homo sapiens OX=9606 GN=ACOT7 PE=1 SV=3	0	FALSE	8.842	11	3	6	3	380	41.8	8.54	8.65	3	0	178627	2.18173e+06	50035.8	431145	713917	984565	Peak Found	High	Peak Found	High	High	High	1
FALSE	High	Master Protein	Q96KP4	Cytosolic non-specific dipeptidase OS=Homo sapiens OX=9606 GN=CNDP2 PE=1 SV=2	0	FALSE	7.813	6	2	2	2	475	52.8	5.97	3.59	2	0	90992.1	240275	56250.3	69535.4	69939.5	82446.8	Peak Found	High	Peak Found	Peak Found	Peak Found	Peak Found	1	Met-loss+Acetyl [N-Term]
FALSE	High	Master Protein	Q9UKG1	DCC-interacting protein 13-alpha OS=Homo sapiens OX=9606 GN=APPL1 PE=1 SV=1	0.003	FALSE	3.438	2	1	3	1	709	79.6	5.41	0	1	0	221558	135850	226819	208401	236859	340321	High	High	Peak Found	High	Peak Found	Peak Found	1
FALSE	High	Master Protein	Q8NEU8	DCC-interacting protein 13-beta OS=Homo sapiens OX=9606 GN=APPL2 PE=1 SV=3	0	FALSE	7.486	5	2	2	2	664	74.4	4.94	2.12	2	0	404333	715608	303638	464817	544874	392808	Peak Found	Peak Found	Peak Found	High	Peak Found	High	1
FALSE	High	Master Protein	P07585	Decorin OS=Homo sapiens OX=9606 GN=DCN PE=1 SV=1	0	FALSE	175.219	57	19	348	18	359	39.7	8.54	807.03	19	0	3.62517e+09	4.07076e+09	2.74991e+09	7.61738e+08	8.06871e+08	1.89718e+08	High	High	High	High	High	High	1
FALSE	High	Master Protein	Q96N67	Dedicator of cytokinesis protein 7 OS=Homo sapiens OX=9606 GN=DOCK7 PE=1 SV=4	0.003	FALSE	3.454	0	1	1	1	2140	242.4	6.8	0	1	0							Not Found	Not Found	Not Found	Not Found	High	Not Found	1
FALSE	High	Master Protein	Q9UGM3	Deleted in malignant brain tumors 1 protein OS=Homo sapiens OX=9606 GN=DMBT1 PE=1 SV=2	0	FALSE	5.818	5	1	5	1	2413	260.6	5.44	11.09	1	0	589819		1.38885e+06	712618		685924	High	Not Found	High	High	Not Found	High	1
FALSE	High	Master Protein	P81605	Dermcidin OS=Homo sapiens OX=9606 GN=DCD PE=1 SV=2	0	FALSE	7.838	20	2	7	2	110	11.3	6.54	18.65	2	0		6.28938e+06	1.83146e+06	235206	676657	6.91454e+06	Not Found	High	High	Peak Found	High	High	1
FALSE	High	Master Protein	Q08554	Desmocollin-1 OS=Homo sapiens OX=9606 GN=DSC1 PE=1 SV=2	0	FALSE	17.683	5	4	12	4	894	99.9	5.43	17.57	4	0		1.22498e+06		630474	573481	4.39345e+06	Not Found	High	High	High	High	High	1
FALSE	High	Master Protein	Q02413	Desmoglein-1 OS=Homo sapiens OX=9606 GN=DSG1 PE=1 SV=2	0	FALSE	25.334	10	7	8	7	1049	113.7	5.03	7.9	7	0	483358	3.42422e+06	687432	556441	733278	3.22039e+06	Peak Found	High	Peak Found	Peak Found	Peak Found	High	1
FALSE	High	Master Protein	P15924	Desmoplakin OS=Homo sapiens OX=9606 GN=DSP PE=1 SV=3	0	FALSE	163.036	17	40	78	40	2871	331.6	6.81	99.27	40	0	258609	4.59419e+07	3.49293e+06	4.19487e+06	7.25255e+06	1.32279e+07	Peak Found	High	High	High	High	High	1
FALSE	High	Master Protein	P60981	Destrin OS=Homo sapiens OX=9606 GN=DSTN PE=1 SV=3	0	FALSE	5.371	7	1	4	1	165	18.5	7.85	10.07	1	0	182723	3.21119e+06	465958	1.42484e+06	1.03821e+06	1.15373e+06	Peak Found	High	Peak Found	High	High	High	1
FALSE	High	Master Protein	Q9UBP4	Dickkopf-related protein 3 OS=Homo sapiens OX=9606 GN=DKK3 PE=1 SV=2	0	FALSE	97.391	52	12	52	12	350	38.4	4.65	117.19	12	0	6.28642e+07	2.58944e+07	3.33552e+07	1.86052e+06	1.2961e+06	3.11905e+06	High	High	High	High	High	High	1
FALSE	High	Master Protein	P09417	Dihydropteridine reductase OS=Homo sapiens OX=9606 GN=QDPR PE=1 SV=2	0.01	FALSE	2.536	5	1	1	1	244	25.8	7.37	0	1	0							Not Found	High	Not Found	Not Found	Not Found	Not Found	1
FALSE	High	Master Protein	Q16555	Dihydropyrimidinase-related protein 2 OS=Homo sapiens OX=9606 GN=DPYSL2 PE=1 SV=1	0	FALSE	136.504	49	19	92	15	572	62.3	6.38	212.35	19	6	6.91394e+06	6.12874e+07	9.09912e+06	1.86636e+07	3.02533e+07	1.73766e+07	High	High	High	High	High	High	1
FALSE	High	Master Protein	Q14195	Dihydropyrimidinase-related protein 3 OS=Homo sapiens OX=9606 GN=DPYSL3 PE=1 SV=1	0	FALSE	55.771	23	9	44	5	570	61.9	6.49	78.19	9	0	278834	1.8763e+06	301379	4.08739e+06	4.47173e+06	2.41278e+06	High	High	High	High	High	High	1
FALSE	High	Master Protein	Q9NY33	Dipeptidyl peptidase 3 OS=Homo sapiens OX=9606 GN=DPP3 PE=1 SV=2	0	FALSE	8.853	6	2	2	2	737	82.5	5.1	4.75	2	0	58353.4	399722	61749.1	113771	184184	102973	Peak Found	High	Peak Found	Peak Found	Peak Found	Peak Found	1
FALSE	High	Master Protein	Q86T65	Disheveled-associated activator of morphogenesis 2 OS=Homo sapiens OX=9606 GN=DAAM2 PE=1 SV=3	0.002	FALSE	3.49	1	1	4	1	1068	123.4	6.8	5.29	1	0	202926	160478	359643	394840	201071	213293	High	Peak Found	High	High	Peak Found	High	1
FALSE	High	Master Protein	O14672	Disintegrin and metalloproteinase domain-containing protein 10 OS=Homo sapiens OX=9606 GN=ADAM10 PE=1 SV=1	0	FALSE	11.753	6	3	10	3	748	84.1	7.77	4.54	3	0	510032	609023	894661	624812	114122	308774	High	High	High	High	Peak Found	High	1
FALSE	High	Master Protein	Q16531	DNA damage-binding protein 1 OS=Homo sapiens OX=9606 GN=DDB1 PE=1 SV=1	0	FALSE	36.937	11	11	17	11	1140	126.9	5.26	13.03	11	0	676911	7.87039e+06	1.47377e+06	1.62243e+06	2.26111e+06	2.58549e+06	High	High	High	High	Peak Found	High	1
FALSE	High	Master Protein	P27695	DNA-(apurinic or apyrimidinic site) endonuclease OS=Homo sapiens OX=9606 GN=APEX1 PE=1 SV=2	0.001	FALSE	3.73	7	1	1	1	318	35.5	8.12	0	1	0	1098283	2.91818e+06	1.8583e+06	5.64397e+06	3.8836e+06	9.4131e+06	Peak Found	High	Peak Found	Peak Found	Peak Found	Peak Found	1
FALSE	High	Master Protein	P78527	DNA-dependent protein kinase catalytic subunit OS=Homo sapiens OX=9606 GN=PRKDC PE=1 SV=3	0	FALSE	46.885	5	16	24	16	4128	468.8	7.12	12.79	16	0	802219	6.5636e+06	1.92669e+06	7.89695e+06	7.60336e+06	5.72035e+06	Peak Found	High	High	High	High	High	1
FALSE	High	Master Protein	P31689	DnaJ homolog subfamily A member 1 OS=Homo sapiens OX=9606 GN=DNAJA1 PE=1 SV=2	0.004	FALSE	3.186	5	2	3	2	397	44.8	7.08	0	2	0		481027		481279		489482	Not Found	High	Not Found	High	Not Found	High	1
FALSE	High	Master Protein	O60884	DnaJ homolog subfamily A member 2 OS=Homo sapiens OX=9606 GN=DNAJA2 PE=1 SV=1	0.001	FALSE	3.65	8	1	1	1	412	45.7	6.48	0	1	0		112928		229333		76283	Not Found	Peak Found	Not Found	Peak Found	Not Found	High	1
FALSE	High	Master Protein	Q9UBS4	DnaJ homolog subfamily B member 11 OS=Homo sapiens OX=9606 GN=DNAJB11 PE=1 SV=1	0	FALSE	9.115	6	1	2	1	358	40.5	6.18	5.48	1	0	88601.2	92831.2	54790.9	165791	148546	102323	Peak Found	Peak Found	Peak Found	High	High	Peak Found	1
FALSE	High	Master Protein	Q9UDY4	DnaJ homolog subfamily B member 4 OS=Homo sapiens OX=9606 GN=DNAJB4 PE=1 SV=1	0.001	FALSE	4.217	8	2	2	2	337	37.8	8.5	0	2	0	23818.5	425541	38540.2	70651.9	50943.1	248424	Peak Found	High	Peak Found	Peak Found	Peak Found	High	1
FALSE	High	Master Protein	Q13217	DnaJ homolog subfamily C member 3 OS=Homo sapiens OX=9606 GN=DNAJC3 PE=1 SV=1	0.009	FALSE	2.554	6	1	1	1	504	57.5	6.15	0	1	0							Not Found	Not Found	Not Found	High	Not Found	Not Found	1
FALSE	High	Master Protein	P49959	Double-strand break repair protein MRE11 OS=Homo sapiens OX=9606 GN=MRE11 PE=1 SV=3	0	FALSE	5.112	3	1	1	1	708	80.5	5.9	2.92	1	0				53565.4	144054		Not Found	Not Found	Not Found	Peak Found	High	Not Found	1
FALSE	High	Master Protein	Q02750	Dual specificity mitogen-activated protein kinase kinase 1 OS=Homo sapiens OX=9606 GN=MAP2K1 PE=1 SV=2	0	FALSE	4.315	8	2	3	2	393	43.4	6.62	0	2	0	45044.2	508095	83190.3	112495	200475	113079	Peak Found	High	Peak Found	Peak Found	High	Peak Found	1
FALSE	High	Master Protein	Q14203	Dynactin subunit 1 OS=Homo sapiens OX=9606 GN=DCTN1 PE=1 SV=3	0	FALSE	75.805	17	15	38	15	1278	141.6	5.81	56.38	15	0	1.11391e+06	1.39627e+07	1.01886e+06	2.61573e+06	8.45296e+06	2.20147e+06	High	High	High	High	High	High	1
FALSE	High	Master Protein	Q13561	Dynactin subunit 2 OS=Homo sapiens OX=9606 GN=DCTN2 PE=1 SV=4	0.001	FALSE	3.638	4	1	2	1	401	44.2	5.21	0	1	0	80345.1	156842	38747.5		35451.1	30487.2	High	High	Peak Found	Not Found	Peak Found	Peak Found	1
FALSE	High	Master Protein	O00429	Dynamin-1-like protein OS=Homo sapiens OX=9606 GN=DNM1L PE=1 SV=2	0	FALSE	30.423	18	9	12	9	736	81.8	6.81	10.86	9	0	343148	4.75744e+06	490662	154696	31567	30564.2	High	High	High	Peak Found	High	Peak Found	1
FALSE	High	Master Protein	P50570	Dynamin-2 OS=Homo sapiens OX=9606 GN=DNM2 PE=1 SV=2	0	FALSE	5.392	5	3	4	3	870	98	7.44	0	3	0	22857.1	753727	50695.6	385613	577998	18761.6	Peak Found	Peak Found	Peak Found	High	High	Peak Found	1
FALSE	High	Master Protein	Q03001	Dystonin OS=Homo sapiens OX=9606 GN=DST PE=1 SV=4	0	FALSE	31.396	2	9	13	8	7570	860.1	5.25	5.55	9	0	69952.2	2.28236e+06	45673	161247	108795	53049.8	High	High	High	High	High	Peak Found	1
FALSE	High	Master Protein	Q14118	Dystroglycan 1 OS=Homo sapiens OX=9606 GN=DAG1 PE=1 SV=2	0	FALSE	27.151	12	6	7	6	895	97.4	8.56	19.57	6	0	4.52324e+06	2.63318e+06	1.2448e+06	389608	348841		High	Peak Found	High	Peak Found	Peak Found	Not Found	1
FALSE	High	Master Protein	Q7Z6Z7	E3 ubiquitin-protein ligase HUWE1 OS=Homo sapiens OX=9606 GN=HUWE1 PE=1 SV=3	0	FALSE	10.947	1	3	3	3	4374	481.6	5.22	4.03	3	0	235311	756496	206759	231857	267559	102149	Peak Found	High	Peak Found	Peak Found	High	Peak Found	1
FALSE	High	Master Protein	Q5T4S7	E3 ubiquitin-protein ligase UBR4 OS=Homo sapiens OX=9606 GN=UBR4 PE=1 SV=1	0	FALSE	5.061	1	2	3	2	5183	573.5	6.04	0	2	0		51872.8			116554		Not Found	High	Not Found	High	High	Not Found	1
FALSE	High	Master Protein	Q15075	Early endosome antigen 1 OS=Homo sapiens OX=9606 GN=EEA1 PE=1 SV=2	0	FALSE	190.707	32	39	146	39	1411	162.4	5.68	336.19	39	0	2.74077e+07	7.85655e+07	2.72136e+07	1.23636e+07	1.25779e+07	3.15053e+07	High	High	High	High	High	High	1
FALSE	High	Master Protein	Q9HC35	Echinoderm microtubule-associated protein-like 4 OS=Homo sapiens OX=9606 GN=EML4 PE=1 SV=3	0	FALSE	6.135	1	1	2	1	981	108.8	6.4	4.72	1	0		82648.1		247485	224485		Not Found	Peak Found	Not Found	High	High	Not Found	1
FALSE	High	Master Protein	P22413	Ectonucleotide pyrophosphatase/phosphodiesterase family member 1 OS=Homo sapiens OX=9606 GN=ENPP1 PE=1 SV=2	0	FALSE	15.448	6	3	8	3	925	104.9	7.14	2.64	3	0	673784	117460	273216	586578		332165	High	Peak Found	High	High	Not Found	Peak Found	1
FALSE	High	Master Protein	Q13822	Ectonucleotide pyrophosphatase/phosphodiesterase family member 2 OS=Homo sapiens OX=9606 GN=ENPP2 PE=1 SV=3	0	FALSE	66.61	23	14	41	14	863	98.9	7.37	64.34	14	0	7.90269e+06	796161	1.4561e+06	6.92124e+06	2.43126e+06	2.086e+06	High	High	High	High	High	High	1
FALSE	High	Master Protein	Q12805	EGF-containing fibulin-like extracellular matrix protein 1 OS=Homo sapiens OX=9606 GN=EFEMP1 PE=1 SV=2	0	FALSE	115.276	44	15	126	15	493	54.6	5.07	283.11	15	0	1.05686e+08	2.82706e+07	4.26843e+07	5.40269e+07	4.52629e+07	7.97659e+07	High	High	High	High	High	High	1
FALSE	High	Master Protein	O95967	EGF-containing fibulin-like extracellular matrix protein 2 OS=Homo sapiens OX=9606 GN=EFEMP2 PE=1 SV=3	0	FALSE	60.722	33	9	54	9	443	49.4	4.94	118.97	9	0	1.4871e+07	2.84817e+06	2.57441e+07	1.83628e+07	9.93061e+06	9.46726e+06	High	High	High	High	High	High	1
FALSE	High	Master Protein	O43854	EGF-like repeat and discoidin I-like domain-containing protein 3 OS=Homo sapiens OX=9606 GN=EDIL3 PE=1 SV=1	0	FALSE	163.76	56	26	223	26	480	53.7	7.28	477.39	26	0	6.59543e+07	1.2374e+08	9.02386e+07	2.47177e+08	2.87613e+08	3.65915e+08	High	High	High	High	High	High	1
FALSE	High	Master Protein	Q9H4M9	EH domain-containing protein 1 OS=Homo sapiens OX=9606 GN=EHD1 PE=1 SV=2	0	FALSE	71.298	41	14	41	13	534	60.6	6.83	50.92	14	1	318293	5.80851e+06	1.67838e+06	5.44791e+06	3.93325e+06	9.02633e+06	Peak Found	High	High	High	High	High	1
FALSE	High	Master Protein	Q9NZN4	EH domain-containing protein 2 OS=Homo sapiens OX=9606 GN=EHD2 PE=1 SV=2	0	FALSE	53.672	28	13	41	12	543	61.1	6.46	35.09	13	0	141374	2.34924e+06	799920	6.88959e+06	2.75215e+06	4.82323e+06	High	High	High	High	High	High	1
FALSE	High	Master Protein	Q9H223	EH domain-containing protein 4 OS=Homo sapiens OX=9606 GN=EHD4 PE=1 SV=1	0	FALSE	5.767	5	2	3	2	541	61.1	6.76	0	2	0		395795	42368.4	697538	686228	580352	Not Found	Peak Found	Peak Found	High	Peak Found	High	1
FALSE	High	Master Protein	P68104	Elongation factor 1-alpha 1 OS=Homo sapiens OX=9606 GN=EEF1A1 PE=1 SV=1	0	FALSE	119.803	48	12	76	12	462	50.1	9.01	211.76	12	0	2.34599e+06	8.33675e+07	7.34225e+06	2.90126e+07	3.26259e+07	3.14422e+07	High	High	High	High	High	High	1
FALSE	High	Master Protein	P24534	Elongation factor 1-beta OS=Homo sapiens OX=9606 GN=EEF1B2 PE=1 SV=3	0	FALSE	24.217	15	2	14	2	225	24.7	4.67	29.63	2	0	1.48445e+06	170709	319194	556559	708342	341369	High	High	High	High	High	High	1
FALSE	High	Master Protein	P29692	Elongation factor 1-delta OS=Homo sapiens OX=9606 GN=EEF1D PE=1 SV=5	0	FALSE	9.209	9	2	3	2	281	31.1	5.01	7.78	2	0	741659				593364	199988	High	Not Found	Not Found	Not Found	High	Peak Found	1
FALSE	High	Master Protein	P26641	Elongation factor 1-gamma OS=Homo sapiens OX=9606 GN=EEF1G PE=1 SV=3	0	FALSE	66.659	32	12	68	12	437	50.1	6.67	122.75	12	0	1.01191e+07	3.73265e+07	1.71173e+07	2.06343e+07	2.7462e+07	1.69003e+07	High	High	High	High	High	High	1
FALSE	High	Master Protein	P13639	Elongation factor 2 OS=Homo sapiens OX=9606 GN=EEF2 PE=1 SV=4	0	FALSE	200.091	51	37	222	37	858	95.3	6.83	390.61	37	0	2.92946e+07	2.24969e+08	3.76137e+07	5.38214e+07	6.6637e+07	6.65202e+07	High	High	High	High	High	High	1	Met-loss [N-Term]
FALSE	High	Master Protein	Q9Y6C2	EMILIN-1 OS=Homo sapiens OX=9606 GN=EMILIN1 PE=1 SV=3	0	FALSE	254.311	46	31	228	31	1016	106.6	5.17	641.32	31	0	2.29952e+08	6.99899e+07	1.49953e+08	2.51416e+08	1.94283e+08	1.00406e+08	High	High	High	High	High	High	1
FALSE	High	Master Protein	P17813	Endoglin OS=Homo sapiens OX=9606 GN=ENG PE=1 SV=2	0	FALSE	13.336	8	2	8	2	658	70.5	6.61	24.33	2	0	457359	1.11488e+06		1.25267e+06	1.85667e+06	1.01923e+06	High	High	High	High	High	High	1
FALSE	High	Master Protein	Q9NZ08	Endoplasmic reticulum aminopeptidase 1 OS=Homo sapiens OX=9606 GN=ERAP1 PE=1 SV=3	0	FALSE	14.023	6	4	8	4	941	107.2	6.46	7.27	4	0	763168	504943	590282	715442		31687.4	High	High	High	Peak Found	Not Found	Peak Found	1
FALSE	High	Master Protein	Q6P179	Endoplasmic reticulum aminopeptidase 2 OS=Homo sapiens OX=9606 GN=ERAP2 PE=1 SV=2	0	FALSE	5.103	1	1	3	1	960	110.4	6.71	2.46	1	0	197848	206756	113469	55842.6			High	High	High	Peak Found	Not Found	Not Found	1
FALSE	High	Master Protein	P11021	Endoplasmic reticulum chaperone BiP OS=Homo sapiens OX=9606 GN=HSPA5 PE=1 SV=2	0	FALSE	124.71	42	22	124	20	654	72.3	5.16	264.09	22	2	2.98013e+07	8.8747e+07	2.12757e+07	2.8477e+07	4.1633e+07	2.73463e+07	High	High	High	High	High	High	1
FALSE	High	Master Protein	Q92791	Endoplasmic reticulum protein SC65 OS=Homo sapiens OX=9606 GN=P3H4 PE=1 SV=1	0.005	FALSE	3.006	3	1	1	1	437	50.3	4.77	0	1	0							Not Found	Not Found	Not Found	High	Not Found	Not Found	1
FALSE	High	Master Protein	Q9BS26	Endoplasmic reticulum resident protein 44 OS=Homo sapiens OX=9606 GN=ERP44 PE=1 SV=1	0	FALSE	24.957	16	6	14	5	406	46.9	5.26	21.46	6	1	518730	5.03714e+06	988838	2.38881e+06	2.2328e+06	2.19944e+06	High	High	Peak Found	High	High	High	1
FALSE	High	Master Protein	P14625	Endoplasmin OS=Homo sapiens OX=9606 GN=HSP90B1 PE=1 SV=1	0	FALSE	216.869	53	35	190	34	803	92.4	4.84	423.09	35	1	9.45331e+07	1.93267e+08	3.37188e+07	5.27381e+07	6.59276e+07	3.2883e+07	High	High	High	High	High	High	1
FALSE	High	Master Protein	Q9HCU0	Endosialin OS=Homo sapiens OX=9606 GN=CD248 PE=1 SV=1	0	FALSE	105.02	21	10	62	10	757	80.8	5.35	157.34	10	0	9.14803e+07	8.84241e+07	3.75455e+07	3.71542e+06	2.57468e+06	465883	High	High	High	High	High	Peak Found	1
FALSE	High	Master Protein	Q9NQ30	Endothelial cell-specific molecule 1 OS=Homo sapiens OX=9606 GN=ESM1 PE=1 SV=2	0	FALSE	14.37	21	4	8	4	184	20.1	7.34	13.29	4	0	2.96623e+06	1.03438e+07	2.88727e+06				High	High	High	Not Found	Not Found	Not Found	1
FALSE	High	Master Protein	Q9UNN8	Endothelial protein C receptor OS=Homo sapiens OX=9606 GN=PROCR PE=1 SV=1	0	FALSE	4.551	7	1	1	1	238	26.7	7.18	2.21	1	0							High	Not Found	Not Found	Not Found	Not Found	Not Found	1
FALSE	High	Master Protein	Q9UBC2	Epidermal growth factor receptor substrate 15-like 1 OS=Homo sapiens OX=9606 GN=EPS15L1 PE=1 SV=1	0	FALSE	6.557	3	2	3	2	864	94.2	5.11	1.75	2	0	277573	895767	221211	91447.7			High	High	Peak Found	Peak Found	Not Found	Not Found	1
FALSE	High	Master Protein	Q99645	Epiphycan OS=Homo sapiens OX=9606 GN=EPYC PE=2 SV=3	0	FALSE	5.953	12	2	2	2	322	36.6	4.81	2.08	2	0	37126.2			158344			Peak Found	Not Found	Not Found	High	Not Found	Not Found	1
FALSE	High	Master Protein	P07099	Epoxide hydrolase 1 OS=Homo sapiens OX=9606 GN=EPHX1 PE=1 SV=1	0	FALSE	4.519	6	2	2	2	455	52.9	7.25	1.7	2	0	223828	1.07532e+06	177104	417252	377881		Peak Found	High	Peak Found	Peak Found	Peak Found	Not Found	1
FALSE	High	Master Protein	Q9NPA0	ER membrane protein complex subunit 7 OS=Homo sapiens OX=9606 GN=EMC7 PE=1 SV=1	0	FALSE	11.786	12	2	2	2	242	26.5	9.25	5.81	2	0	1.32552e+06	1.04248e+06	315075	50598		13532.7	High	Peak Found	Peak Found	Peak Found	Not Found	Peak Found	1
FALSE	High	Master Protein	Q96HE7	ERO1-like protein alpha OS=Homo sapiens OX=9606 GN=ERO1A PE=1 SV=2	0.001	FALSE	3.688	6	2	4	2	468	54.4	5.68	0	2	0	16085.7	172642	43201.5	184610		12354.9	Peak Found	High	High	High	Not Found	Peak Found	1
FALSE	High	Master Protein	P60842	Eukaryotic initiation factor 4A-I OS=Homo sapiens OX=9606 GN=EIF4A1 PE=1 SV=1	0	FALSE	77.575	37	12	52	11	406	46.1	5.48	91.78	12	1	718074	1.72038e+07	2.32254e+06	5.37089e+06	1.16525e+07	5.88815e+06	High	High	High	High	High	High	1
FALSE	High	Master Protein	P38919	Eukaryotic initiation factor 4A-III OS=Homo sapiens OX=9606 GN=EIF4A3 PE=1 SV=4	0	FALSE	22.327	12	4	9	3	411	46.8	6.73	23.26	4	0		1.24864e+06	67375.1				Not Found	High	Peak Found	Not Found	High	Not Found	1
FALSE	High	Master Protein	P41091	Eukaryotic translation initiation factor 2 subunit 3 OS=Homo sapiens OX=9606 GN=EIF2S3 PE=1 SV=3	0	FALSE	18.229	14	5	13	5	472	51.1	8.4	17.85	5	0	597522	1.11708e+06		1.25932e+06	415895	1.25936e+06	High	High	High	High	High	High	1
FALSE	High	Master Protein	Q14152	Eukaryotic translation initiation factor 3 subunit A OS=Homo sapiens OX=9606 GN=EIF3A PE=1 SV=1	0	FALSE	10.77	4	3	4	3	1382	166.5	6.79	2.29	3	0	705568	64809.4	52544.9	132214	708859	37396.2	High	Peak Found	Peak Found	Peak Found	High	Peak Found	1
FALSE	High	Master Protein	P55884	Eukaryotic translation initiation factor 3 subunit B OS=Homo sapiens OX=9606 GN=EIF3B PE=1 SV=3	0	FALSE	26.185	9	5	11	5	814	92.4	5	10.32	5	0	1.29326e+06	1.12766e+06	167315	298331	393145	293809	High	High	High	High	High	Peak Found	1
FALSE	High	Master Protein	O15371	Eukaryotic translation initiation factor 3 subunit D OS=Homo sapiens OX=9606 GN=EIF3D PE=1 SV=1	0.001	FALSE	3.904	2	1	2	1	548	63.9	6.05	3.95	1	0		85378.6		166322	280693		Not Found	Peak Found	Not Found	High	High	Not Found	1
FALSE	High	Master Protein	O00303	Eukaryotic translation initiation factor 3 subunit F OS=Homo sapiens OX=9606 GN=EIF3F PE=1 SV=1	0	FALSE	8.87	8	2	3	2	357	37.5	5.45	5.65	2	0	48161.3	42687.7	35327.8	103214	614798	11898.1	Peak Found	Peak Found	Peak Found	High	High	Peak Found	1
FALSE	High	Master Protein	O75821	Eukaryotic translation initiation factor 3 subunit G OS=Homo sapiens OX=9606 GN=EIF3G PE=1 SV=2	0.001	FALSE	4.085	5	1	1	1	320	35.6	6.13	0	1	0	28835		20270.4	45463.5			High	Not Found	Peak Found	Peak Found	Not Found	Not Found	1
FALSE	High	Master Protein	Q13347	Eukaryotic translation initiation factor 3 subunit I OS=Homo sapiens OX=9606 GN=EIF3I PE=1 SV=1	0	FALSE	9.1	10	3	6	3	325	36.5	5.64	3.75	3	0		931185	3322.99		108884	161831	Not Found	High	Peak Found	High	High	Peak Found	1
FALSE	High	Master Protein	Q9Y262	Eukaryotic translation initiation factor 3 subunit L OS=Homo sapiens OX=9606 GN=EIF3L PE=1 SV=1	0	FALSE	40.966	21	11	28	11	564	66.7	6.34	28.32	11	0	835847	7.85794e+06	1.28813e+06	1.23961e+06	2.81829e+06	2.44269e+06	High	High	High	High	High	High	1
FALSE	High	Master Protein	Q7L2H7	Eukaryotic translation initiation factor 3 subunit M OS=Homo sapiens OX=9606 GN=EIF3M PE=1 SV=1	0.001	FALSE	3.8	5	1	1	1	374	42.5	5.63	0	1	0	109133	174196	41763.3	65080.1	115781		Peak Found	High	Peak Found	Peak Found	Peak Found	Not Found	1	Met-loss+Acetyl [N-Term]
FALSE	High	Master Protein	P63241	Eukaryotic translation initiation factor 5A-1 OS=Homo sapiens OX=9606 GN=EIF5A PE=1 SV=2	0	FALSE	9.943	20	2	4	2	154	16.8	5.24	6.83	2	0	62621.2	886980				249752	Peak Found	High	Not Found	Not Found	Not Found	High	1
FALSE	High	Master Protein	P56537	Eukaryotic translation initiation factor 6 OS=Homo sapiens OX=9606 GN=EIF6 PE=1 SV=1	0	FALSE	4.776	4	1	1	1	245	26.6	4.68	3.15	1	0		1.01803e+06	272858			229515	Not Found	High	Peak Found	Not Found	Not Found	Peak Found	1
FALSE	High	Master Protein	Q16394	Exostosin-1 OS=Homo sapiens OX=9606 GN=EXT1 PE=1 SV=2	0	FALSE	5.757	3	1	5	1	746	86.2	9.04	6.27	1	0	452762	65699.2	148438	319034	178230	249006	High	Peak Found	High	High	High	High	1
FALSE	High	Master Protein	Q9UBQ6	Exostosin-like 2 OS=Homo sapiens OX=9606 GN=EXTL2 PE=1 SV=1	0	FALSE	26.033	22	5	8	5	330	37.4	8.95	11.15	5	0	2023666				19130.2	13986.1	High	Not Found	High	Not Found	Peak Found	Peak Found	1
FALSE	High	Master Protein	O14980	Exportin-1 OS=Homo sapiens OX=9606 GN=XPO1 PE=1 SV=1	0	FALSE	38.361	10	7	17	7	1071	123.3	6.06	25.45	7	0	440422	3.49094e+06	710233	386618	897842	671156	High	High	High	High	High	High	1
FALSE	High	Master Protein	P55060	Exportin-2 OS=Homo sapiens OX=9606 GN=CSE1L PE=1 SV=3	0	FALSE	7.855	4	3	3	3	971	110.3	5.77	0	3	0	71067.8	2.35888e+06	100066	145785	247467	206839	Peak Found	High	Peak Found	Peak Found	Peak Found	Peak Found	1
FALSE	High	Master Protein	O43592	Exportin-T OS=Homo sapiens OX=9606 GN=XPOT PE=1 SV=2	0	FALSE	16.181	7	5	11	5	962	109.9	5.39	4.36	5	0	5.52517e+06	3.35435e+06	3.38236e+07	3.73262e+07	6.50368e+07	6.9383e+07	Peak Found	High	Peak Found	High	High	High	1	Acetyl [N-Term]
FALSE	High	Master Protein	Q16610	Extracellular matrix protein 1 OS=Homo sapiens OX=9606 GN=ECM1 PE=1 SV=2	0	FALSE	76.226	45	16	41	16	540	60.6	6.71	86.63	16	0	3.41328e+07	2.00861e+07	6.85909e+06	1.07311e+06	1.77831e+06	671970	High	High	High	High	High	Peak Found	1
FALSE	High	Master Protein	O94769	Extracellular matrix protein 2 OS=Homo sapiens OX=9606 GN=ECM2 PE=2 SV=1	0	FALSE	71.755	25	11	35	11	699	79.7	5.41	66.99	11	0	1.25705e+07	424183	2.20169e+06	4.11635e+06	2.9495e+06	649038	High	Peak Found	High	High	High	High	1
FALSE	High	Master Protein	Q8IWU6	Extracellular sulfatase Sulf-1 OS=Homo sapiens OX=9606 GN=SULF1 PE=1 SV=1	0	FALSE	14.164	8	5	14	5	871	101	9.09	7.68	5	0	1.65243e+06	757539	753088	1.33301e+06	1.04126e+06	495067	High	High	High	High	High	Peak Found	1
FALSE	High	Master Protein	Q8IWU5	Extracellular sulfatase Sulf-2 OS=Homo sapiens OX=9606 GN=SULF2 PE=1 SV=1	0	FALSE	4.709	2	2	2	2	870	100.4	9.17	2.46	2	0	1.1477e+06			135290			High	Not Found	Not Found	Peak Found	Not Found	Not Found	1
FALSE	High	Master Protein	P08294	Extracellular superoxide dismutase [Cu-Zn] OS=Homo sapiens OX=9606 GN=SOD3 PE=1 SV=2	0	FALSE	48.934	37	6	8	6	240	25.8	6.61	29.32	6	0	1.02966e+07		3.51642e+06	8.27009e+06	3.14508e+06	1.4272e+06	High	Not Found	Peak Found	Peak Found	Peak Found	Peak Found	1
FALSE	High	Master Protein	P15311	Ezrin OS=Homo sapiens OX=9606 GN=EZR PE=1 SV=4	0	FALSE	42.041	17	10	41	5	586	69.4	6.27	79.23	10	0	977324	1.5656e+06	162632	1.8392e+06	878916	277750	High	High	High	High	High	Peak Found	1
FALSE	High	Master Protein	P52907	F-actin-capping protein subunit alpha-1 OS=Homo sapiens OX=9606 GN=CAPZA1 PE=1 SV=3	0	FALSE	46.333	46	8	31	5	286	32.9	5.69	71.75	8	3	1.02341e+06	9.39967e+06	739594	5.6375e+06	5.30512e+06	3.59181e+06	High	High	High	High	High	High	1
FALSE	High	Master Protein	P47755	F-actin-capping protein subunit alpha-2 OS=Homo sapiens OX=9606 GN=CAPZA2 PE=1 SV=3	0	FALSE	27.453	27	6	18	3	286	32.9	5.85	28.49	6	0	125396	1.68257e+06	150228	1.02938e+06	1.00016e+06	590599	Peak Found	High	High	High	High	High	1
FALSE	High	Master Protein	P47756	F-actin-capping protein subunit beta OS=Homo sapiens OX=9606 GN=CAPZB PE=1 SV=4	0	FALSE	33.449	21	5	19	5	277	31.3	5.59	47.15	5	0	1.29415e+06	8.26373e+06	1.07138e+06	3.36196e+06	3.25571e+06	2.34074e+06	High	High	High	High	High	High	1
FALSE	High	Master Protein	P14324	Farnesyl pyrophosphate synthase OS=Homo sapiens OX=9606 GN=FDPS PE=1 SV=4	0.005	FALSE	2.994	2	1	1	1	419	48.2	6.15	2.23	1	0	207062	2.09229e+06		203363	379022	341281	Peak Found	High	Not Found	Peak Found	Peak Found	Peak Found	1
FALSE	High	Master Protein	Q16658	Fascin OS=Homo sapiens OX=9606 GN=FSCN1 PE=1 SV=3	0	FALSE	65.647	29	11	43	11	493	54.5	7.24	94.64	11	0	1.95129e+06	4.20882e+07	5.22676e+06	1.4095e+07	9.96032e+06	7.13959e+06	High	High	High	High	High	High	1
FALSE	High	Master Protein	P49327	Fatty acid synthase OS=Homo sapiens OX=9606 GN=FASN PE=1 SV=3	0	FALSE	270.505	26	44	139	44	2511	273.3	6.44	265.24	44	0	3.91274e+06	6.63577e+07	8.91234e+06	6.96783e+06	1.18589e+07	1.20071e+07	High	High	High	High	High	High	1
FALSE	High	Master Protein	Q01469	Fatty acid-binding protein 5 OS=Homo sapiens OX=9606 GN=FABP5 PE=1 SV=3	0	FALSE	7.123	14	2	4	2	135	15.2	7.01	9.53	2	0		2.76815e+06				1.22652e+06	Not Found	High	Not Found	Not Found	Not Found	High	1	Met-loss+Acetyl [N-Term]
FALSE	High	Master Protein	Q9Y4F1	FERM, ARHGEF and pleckstrin domain-containing protein 1 OS=Homo sapiens OX=9606 GN=FARP1 PE=1 SV=1	0	FALSE	22.78	9	5	6	5	1045	118.6	8.15	5.69	5	0	4438	14596.6	5734.32	372504	87152.1	50329.2	Peak Found	Peak Found	Peak Found	High	High	Peak Found	1
FALSE	High	Master Protein	Q96AC1	Fermitin family homolog 2 OS=Homo sapiens OX=9606 GN=FERMT2 PE=1 SV=1	0	FALSE	105.388	38	17	65	17	680	77.8	6.7	104.89	17	0	1.56063e+06	2.30301e+07	3.06842e+06	8.16201e+06	8.55313e+06	5.52426e+06	High	High	High	High	High	High	1
FALSE	High	Master Protein	P02794	Ferritin heavy chain OS=Homo sapiens OX=9606 GN=FTH1 PE=1 SV=2	0	FALSE	77.985	52	8	36	8	183	21.2	5.55	77.68	8	0	7.5186e+06	2.08894e+08	2.58406e+07	970561	2.75374e+06	2.82061e+06	High	High	High	High	High	High	1
FALSE	High	Master Protein	P02792	Ferritin light chain OS=Homo sapiens OX=9606 GN=FTL PE=1 SV=2	0	FALSE	5.34	10	2	3	2	175	20	5.78	3.92	2	0		8.48722e+06	946896				Not Found	High	Peak Found	Not Found	Not Found	Not Found	1
FALSE	High	Master Protein	P35555	Fibrillin-1 OS=Homo sapiens OX=9606 GN=FBN1 PE=1 SV=4	0	FALSE	746.618	41	75	648	72	2871	312.1	4.93	1629.04	75	4	6.68865e+08	1.33909e+08	8.67005e+08	3.95443e+08	3.34706e+08	1.58562e+08	High	High	High	High	High	High	1
FALSE	High	Master Protein	P35556	Fibrillin-2 OS=Homo sapiens OX=9606 GN=FBN2 PE=1 SV=3	0	FALSE	226.539	22	44	99	41	2912	314.6	4.86	198.51	44	0	2.1021e+07	1.7974e+07	6.45549e+07	845156	387675	747986	High	High	High	Peak Found	Peak Found	High	1
FALSE	High	Master Protein	P02679	Fibrinogen gamma chain OS=Homo sapiens OX=9606 GN=FGG PE=1 SV=3	0.001	FALSE	3.604	4	1	1	1	453	51.5	5.62	0	1	0							Not Found	Not Found	Not Found	Not Found	Not Found	High	1
FALSE	High	Master Protein	Q8N441	Fibroblast growth factor receptor-like 1 OS=Homo sapiens OX=9606 GN=FGFRL1 PE=1 SV=1	0	FALSE	8.045	4	1	1	1	504	54.5	9.74	3.46	1	0	297320						High	Not Found	Not Found	Not Found	Not Found	Not Found	1
FALSE	High	Master Protein	Q06828	Fibromodulin OS=Homo sapiens OX=9606 GN=FMOD PE=1 SV=2	0	FALSE	9.504	6	2	8	2	376	43.2	6.04	10.47	2	0	825366	246693	258627	898123	755040	451691	High	Peak Found	Peak Found	High	High	High	1
FALSE	High	Master Protein	P02751	Fibronectin OS=Homo sapiens OX=9606 GN=FN1 PE=1 SV=5	0	FALSE	1421.56	60	97	3937	97	2477	272.2	5.5	10068	97	0	1.24089e+10	5.90271e+09	1.48383e+10	1.01857e+10	1.16974e+10	9.17955e+09	High	High	High	High	High	High	1
FALSE	High	Master Protein	Q4ZHG4	Fibronectin type III domain-containing protein 1 OS=Homo sapiens OX=9606 GN=FNDC1 PE=2 SV=4	0	FALSE	73.593	13	16	37	16	1894	205.4	9.32	72.21	16	0	3.92583e+06	49719.5	329117	8.91988e+06	8.25094e+06	747571	High	Peak Found	High	High	High	High	1
FALSE	High	Master Protein	P23142	Fibulin-1 OS=Homo sapiens OX=9606 GN=FBLN1 PE=1 SV=4	0	FALSE	233.267	44	18	209	11	703	77.2	5.22	593.12	18	0	5.2871e+08	3.01691e+08	4.85294e+08	2.61785e+08	2.8875e+08	2.67071e+08	High	High	High	High	High	High	1
FALSE	High	Master Protein	P98095	Fibulin-2 OS=Homo sapiens OX=9606 GN=FBLN2 PE=1 SV=2	0	FALSE	11.468	3	2	2	2	1184	126.5	4.82	6.28	2	0		268278			661733	255077	Not Found	Peak Found	Not Found	Not Found	High	Peak Found	1
FALSE	High	Master Protein	Q9UBX5	Fibulin-5 OS=Homo sapiens OX=9606 GN=FBLN5 PE=1 SV=1	0	FALSE	7.022	4	2	6	2	448	50.1	4.73	9.53	2	0	214014	274064	224371	937786	828443	630656	High	High	High	High	High	Peak Found	1
FALSE	High	Master Protein	Q53RD9	Fibulin-7 OS=Homo sapiens OX=9606 GN=FBLN7 PE=2 SV=1	0	FALSE	10.289	5	2	5	2	439	47.3	7.62	4.69	2	0	1.21765e+06	170797	533304	238471	194235	191559	High	Peak Found	High	High	Peak Found	High	1
FALSE	High	Master Protein	P21333	Filamin-A OS=Homo sapiens OX=9606 GN=FLNA PE=1 SV=4	0	FALSE	990.889	59	106	981	96	2647	280.6	6.06	2835.17	106	10	3.75251e+08	1.59484e+09	5.63928e+08	7.55239e+08	7.2498e+08	3.71273e+08	High	High	High	High	High	High	1
FALSE	High	Master Protein	O75369	Filamin-B OS=Homo sapiens OX=9606 GN=FLNB PE=1 SV=2	0	FALSE	591.261	56	97	408	87	2602	278	5.73	914.32	97	3	6.45475e+07	2.77601e+08	7.71862e+07	7.69914e+07	8.09588e+07	4.03333e+07	High	High	High	High	High	High	1
FALSE	High	Master Protein	Q14315	Filamin-C OS=Homo sapiens OX=9606 GN=FLNC PE=1 SV=3	0	FALSE	380.939	34	68	249	56	2725	290.8	5.97	492.12	68	0	4.46865e+07	9.358e+07	2.61611e+07	2.32058e+07	2.2035e+07	1.04465e+07	High	High	High	High	High	High	1
FALSE	High	Master Protein	O75955	Flotillin-1 OS=Homo sapiens OX=9606 GN=FLOT1 PE=1 SV=3	0	FALSE	16.816	16	6	9	6	427	47.3	7.49	2.59	6	0	119749	2.22931e+06	220464	1.00481e+06	527275	3.07777e+06	Peak Found	High	Peak Found	High	Peak Found	High	1
FALSE	High	Master Protein	Q14254	Flotillin-2 OS=Homo sapiens OX=9606 GN=FLOT2 PE=1 SV=2	0	FALSE	20.669	14	4	11	4	428	47	5.25	11.16	4	0		263214	283558	479332	336458	1.55268e+06	Not Found	Peak Found	Peak Found	High	High	High	1
FALSE	High	Master Protein	P19883	Follistatin OS=Homo sapiens OX=9606 GN=FST PE=1 SV=2	0	FALSE	59.305	45	11	20	11	344	38	5.67	39.58	11	0	2.14222e+07	174995	6.16215e+06	1.83686e+06	1.07959e+06	917127	High	Peak Found	High	High	Peak Found	Peak Found	1
FALSE	High	Master Protein	Q12841	Follistatin-related protein 1 OS=Homo sapiens OX=9606 GN=FSTL1 PE=1 SV=1	0	FALSE	51.623	35	9	36	9	308	35	5.52	75.65	9	0	3.93192e+07	7.76849e+06	1.65876e+07	4.40225e+06	4.28175e+06	2.68564e+06	High	High	High	High	High	High	1
FALSE	High	Master Protein	O95633	Follistatin-related protein 3 OS=Homo sapiens OX=9606 GN=FSTL3 PE=1 SV=1	0	FALSE	24.246	17	4	6	4	263	27.6	6.77	18.35	4	0	3.80075e+06	44644.9	2.42732e+06				High	Peak Found	High	Not Found	Not Found	Not Found	1
FALSE	High	Master Protein	Q13642	Four and a half LIM domains protein 1 OS=Homo sapiens OX=9606 GN=FHL1 PE=1 SV=4	0	FALSE	4.828	7	2	2	2	323	36.2	8.97	0	2	0	233234	691061		776964			Peak Found	High	Not Found	High	Not Found	Not Found	1
FALSE	High	Master Protein	Q14192	Four and a half LIM domains protein 2 OS=Homo sapiens OX=9606 GN=FHL2 PE=1 SV=3	0.001	FALSE	4.06	6	2	2	2	279	32.2	7.55	0	2	0		425819	116278				Not Found	High	Peak Found	High	Not Found	Not Found	1
FALSE	High	Master Protein	P04075	Fructose-bisphosphate aldolase A OS=Homo sapiens OX=9606 GN=ALDOA PE=1 SV=2	0	FALSE	83.356	55	13	65	12	364	39.4	8.09	174.89	13	0	1.7999e+07	5.94155e+07	1.91484e+07	1.64034e+07	1.58975e+07	3.27324e+07	High	High	High	High	High	High	1
FALSE	High	Master Protein	P09972	Fructose-bisphosphate aldolase C OS=Homo sapiens OX=9606 GN=ALDOC PE=1 SV=2	0	FALSE	19.649	18	3	6	2	364	39.4	6.87	9.93	3	0	310771	2.43012e+06	54029.7	413675	524309	1.31571e+06	Peak Found	High	Peak Found	Peak Found	Peak Found	High	1
FALSE	High	Master Protein	P07954	Fumarate hydratase, mitochondrial OS=Homo sapiens OX=9606 GN=FH PE=1 SV=3	0	FALSE	9.169	8	2	6	2	510	54.6	8.76	2.62	2	0	317079	370488	188616		29782.1	54680.8	High	High	High	Not Found	Peak Found	Peak Found	1
FALSE	High	Master Protein	P09382	Galectin-1 OS=Homo sapiens OX=9606 GN=LGALS1 PE=1 SV=2	0	FALSE	26.841	38	4	27	4	135	14.7	5.5	48.48	4	0	2.45905e+06	6.19165e+06	2.35834e+06	4.95688e+06	4.51842e+06	3.47901e+06	High	High	High	High	High	High	1	Met-loss+Acetyl [N-Term]
FALSE	High	Master Protein	Q08380	Galectin-3-binding protein OS=Homo sapiens OX=9606 GN=LGALS3BP PE=1 SV=1	0	FALSE	249.941	54	24	622	24	585	65.3	5.27	1403.25	24	0	1.72891e+09	1.60061e+09	1.95048e+09	9.61005e+08	1.52036e+09	1.47676e+09	High	High	High	High	High	High	1
FALSE	High	Master Protein	P47929	Galectin-7 OS=Homo sapiens OX=9606 GN=LGALS7 PE=1 SV=2	0	FALSE	6.971	14	2	2	2	136	15.1	7.62	4.27	2	0		2.06464e+06					Not Found	High	Not Found	Not Found	Not Found	Not Found	1
FALSE	High	Master Protein	Q9UEY8	Gamma-adducin OS=Homo sapiens OX=9606 GN=ADD3 PE=1 SV=1	0	FALSE	6.638	5	2	4	2	706	79.1	6.32	3.05	2	0		1.16223e+06				144036	Not Found	High	High	Not Found	Not Found	High	1
FALSE	High	Master Protein	Q92820	Gamma-glutamyl hydrolase OS=Homo sapiens OX=9606 GN=GGH PE=1 SV=2	0	FALSE	5.452	4	1	1	1	318	35.9	7.11	2.9	1	0	177948						High	Not Found	Not Found	Not Found	Not Found	Not Found	1
FALSE	High	Master Protein	P17302	Gap junction alpha-1 protein OS=Homo sapiens OX=9606 GN=GJA1 PE=1 SV=2	0	FALSE	11.362	8	2	4	2	382	43	8.76	5.58	2	0	56306.4			1.21369e+06	290901	2.0378e+06	Peak Found	Not Found	Not Found	High	Peak Found	High	1
FALSE	High	Master Protein	O95479	GDH/6PGL endoplasmic bifunctional protein OS=Homo sapiens OX=9606 GN=H6PD PE=1 SV=2	0	FALSE	5.5	2	1	1	1	791	88.8	7.3	2.6	1	0	149131	536189	108709	79191.3		98639.2	Peak Found	High	Peak Found	Peak Found	Not Found	Peak Found	1
FALSE	High	Master Protein	Q13630	GDP-L-fucose synthase OS=Homo sapiens OX=9606 GN=GFUS PE=1 SV=1	0.004	FALSE	3.171	8	2	3	2	321	35.9	6.6	0	2	0		354886	76891.3			28451.1	Not Found	High	Peak Found	Not Found	Not Found	Peak Found	1
FALSE	High	Master Protein	P06396	Gelsolin OS=Homo sapiens OX=9606 GN=GSN PE=1 SV=1	0	FALSE	62.102	17	12	46	5	782	85.6	6.28	75.76	12	7	7.04435e+06	2.87235e+07	6.93131e+06	1.0139e+07	1.12442e+07	7.54671e+06	High	High	High	High	High	High	1
FALSE	High	Master Protein	O60763	General vesicular transport factor p115 OS=Homo sapiens OX=9606 GN=USO1 PE=1 SV=2	0	FALSE	15.767	5	4	10	4	962	107.8	4.91	7.58	4	0	1.36983e+06	1.17385e+06	305216	504607	317251	327518	High	High	Peak Found	High	High	Peak Found	1
FALSE	High	Master Protein	P07093	Glia-derived nexin OS=Homo sapiens OX=9606 GN=SERPINE2 PE=1 SV=1	0	FALSE	282.804	63	23	437	23	398	44	9.29	937.27	23	0	6.8617e+08	2.14727e+08	4.02658e+08	4.96246e+08	3.79852e+08	3.00854e+08	High	High	High	High	High	High	1
FALSE	High	Master Protein	P46926	Glucosamine-6-phosphate isomerase 1 OS=Homo sapiens OX=9606 GN=GNPDA1 PE=1 SV=1	0	FALSE	8.725	11	3	3	3	289	32.6	6.92	0	3	0		1.83433e+06	172974	107397	394837		Not Found	High	Peak Found	Peak Found	Peak Found	Not Found	1
FALSE	High	Master Protein	P11413	Glucose-6-phosphate 1-dehydrogenase OS=Homo sapiens OX=9606 GN=G6PD PE=1 SV=4	0	FALSE	27.676	18	10	17	10	515	59.2	6.84	14.57	10	0		8.58542e+06	159422	1.94567e+06	1.44849e+06	1.29065e+06	Not Found	High	High	High	High	High	1
FALSE	High	Master Protein	P06744	Glucose-6-phosphate isomerase OS=Homo sapiens OX=9606 GN=GPI PE=1 SV=4	0	FALSE	7.349	6	3	3	3	558	63.1	8.32	1.71	3	0	197116	700788	155055	269229	294297	316284	High	High	Peak Found	Peak Found	Peak Found	Peak Found	1
FALSE	High	Master Protein	P14314	Glucosidase 2 subunit beta OS=Homo sapiens OX=9606 GN=PRKCSH PE=1 SV=2	0	FALSE	75.975	39	13	29	13	528	59.4	4.41	49.47	13	0	8.4251e+06	2.60537e+07	2.84121e+06	1.76664e+06	1.22543e+06	1.64617e+06	High	High	High	High	High	High	1
FALSE	High	Master Protein	P15104	Glutamine synthetase OS=Homo sapiens OX=9606 GN=GLUL PE=1 SV=4	0	FALSE	19.875	14	4	7	4	373	42	6.89	17.8	4	0		7.75656e+06	4.33898e+06				Not Found	High	High	Not Found	Not Found	Not Found	1
FALSE	High	Master Protein	Q06210	Glutamine--fructose-6-phosphate aminotransferase [isomerizing] 1 OS=Homo sapiens OX=9606 GN=GFPT1 PE=1 SV=3	0	FALSE	33.565	18	10	21	10	699	78.8	7.11	25.55	10	0	131595	1.15592e+06	786802	2.47825e+06	2.95858e+06	3.5303e+06	Peak Found	High	High	High	High	High	1
FALSE	High	Master Protein	P47897	Glutamine--tRNA ligase OS=Homo sapiens OX=9606 GN=QARS1 PE=1 SV=1	0	FALSE	15.95	10	5	9	5	775	87.7	7.15	7.51	5	0		1.32817e+06	51400.4	919409	4.42838e+06	510808	Not Found	High	Peak Found	High	High	High	1	Met-loss+Acetyl [N-Term]
FALSE	High	Master Protein	P36269	Glutathione hydrolase 5 proenzyme OS=Homo sapiens OX=9606 GN=GGT5 PE=1 SV=2	0	FALSE	5.007	2	1	1	1	586	62.2	7.55	2.27	1	0	22282.1	169948	21402.4	22448.1	12280.7		Peak Found	High	Peak Found	Peak Found	Peak Found	Not Found	1
FALSE	High	Master Protein	P00390	Glutathione reductase, mitochondrial OS=Homo sapiens OX=9606 GN=GSR PE=1 SV=2	0	FALSE	16.194	9	3	4	3	522	56.2	8.5	4.69	3	0	3.53368e+06	2.48241e+06	3.3727e+06	3.10774e+06	3.88258e+06	2.89725e+06	High	High	Peak Found	Peak Found	Peak Found	Peak Found	1
FALSE	High	Master Protein	P78417	Glutathione S-transferase omega-1 OS=Homo sapiens OX=9606 GN=GSTO1 PE=1 SV=2	0	FALSE	17.982	19	5	12	5	241	27.5	6.6	11.46	5	0	1.06693e+06	5.66429e+06	1.63992e+06	1.08281e+06	1.72466e+06	1.61661e+06	Peak Found	High	High	High	High	High	1
FALSE	High	Master Protein	P09211	Glutathione S-transferase P OS=Homo sapiens OX=9606 GN=GSTP1 PE=1 SV=2	0	FALSE	15.79	20	3	12	3	210	23.3	5.64	11.75	3	0	142321	1.72268e+06	290892	576287	708163	515349	Peak Found	High	High	High	High	High	1
FALSE	High	Master Protein	P48637	Glutathione synthetase OS=Homo sapiens OX=9606 GN=GSS PE=1 SV=1	0.005	FALSE	3.066	2	1	1	1	474	52.4	5.92	2.02	1	0					361683		Not Found	Not Found	Not Found	Not Found	High	Not Found	1
FALSE	High	Master Protein	P04406	Glyceraldehyde-3-phosphate dehydrogenase OS=Homo sapiens OX=9606 GN=GAPDH PE=1 SV=3	0	FALSE	146.596	67	13	143	13	335	36	8.46	390.13	13	0	2.87801e+07	1.49618e+08	3.53267e+07	7.4472e+07	5.9376e+07	6.2557e+07	High	High	High	High	High	High	1
FALSE	High	Master Protein	P41250	Glycine--tRNA ligase OS=Homo sapiens OX=9606 GN=GARS1 PE=1 SV=3	0	FALSE	102.296	36	19	87	19	739	83.1	7.03	153.98	19	0	3.95799e+06	3.33174e+07	8.85951e+06	1.76305e+07	3.00926e+07	2.55386e+07	High	High	High	High	High	High	1
FALSE	High	Master Protein	P11216	Glycogen phosphorylase, brain form OS=Homo sapiens OX=9606 GN=PYGB PE=1 SV=5	0	FALSE	72.593	25	17	56	14	843	96.6	6.86	81.9	17	3	1.16035e+06	2.39789e+07	6.8441e+06	6.21702e+06	9.95828e+06	8.31588e+06	High	High	High	High	High	High	1
FALSE	High	Master Protein	P06737	Glycogen phosphorylase, liver form OS=Homo sapiens OX=9606 GN=PYGL PE=1 SV=4	0	FALSE	21.016	7	5	15	2	847	97.1	7.17	15.18	5	0	30504.3	183738	62454.4	327654	222666	103390	Peak Found	High	High	High	High	Peak Found	1
FALSE	High	Master Protein	P46976	Glycogenin-1 OS=Homo sapiens OX=9606 GN=GYG1 PE=1 SV=4	0.001	FALSE	3.819	3	1	1	1	350	39.4	5.53	2.4	1	0		1.60367e+06					Not Found	High	Not Found	Not Found	Not Found	Not Found	1
FALSE	High	Master Protein	P35052	Glypican-1 OS=Homo sapiens OX=9606 GN=GPC1 PE=1 SV=2	0	FALSE	86.6	33	12	58	12	558	61.6	7.3	126.41	12	0	2.80162e+07	6.96024e+06	7.59197e+06	9.07011e+06	1.50418e+07	2.14189e+06	High	High	High	High	High	High	1
FALSE	High	Master Protein	O75487	Glypican-4 OS=Homo sapiens OX=9606 GN=GPC4 PE=1 SV=4	0	FALSE	41.371	20	8	16	7	556	62.4	6.68	27.67	8	0	2.09575e+06	1.01818e+06	1.06082e+06	790152	971013	60487.6	High	High	High	High	High	Peak Found	1
FALSE	High	Master Protein	Q9Y625	Glypican-6 OS=Homo sapiens OX=9606 GN=GPC6 PE=1 SV=1	0	FALSE	37.046	25	9	14	8	555	62.7	5.41	24.71	9	1	3.91956e+06	1.95662e+06	612070	1.34059e+06	4.09664e+06	266806	High	High	Peak Found	High	High	Peak Found	1
FALSE	High	Master Protein	P49915	GMP synthase [glutamine-hydrolyzing] OS=Homo sapiens OX=9606 GN=GMPS PE=1 SV=1	0.006	FALSE	2.708	3	1	1	1	693	76.7	6.87	0	1	0		90368.6				23680.4	Not Found	High	Not Found	Not Found	Not Found	Peak Found	1
FALSE	High	Master Protein	Q8NBJ4	Golgi membrane protein 1 OS=Homo sapiens OX=9606 GN=GOLM1 PE=1 SV=1	0	FALSE	86.906	46	16	50	16	401	45.3	4.97	120.58	16	0	1.30176e+08	2.35259e+07	3.77829e+07	4.59393e+06	4.71324e+06	709496	High	High	High	High	High	High	1
FALSE	High	Master Protein	Q6UWH4	Golgi-associated kinase 1B OS=Homo sapiens OX=9606 GN=GASK1B PE=2 SV=1	0	FALSE	7.883	5	2	8	2	519	57.5	9.7	2.17	2	0	383339	211190	385431	916300	1.46562e+06	979031	High	High	High	High	High	High	1
FALSE	High	Master Protein	Q9HD26	Golgi-associated PDZ and coiled-coil motif-containing protein OS=Homo sapiens OX=9606 GN=GOPC PE=1 SV=1	0	FALSE	6.675	4	2	5	2	462	50.5	5.92	3.37	2	0	6.33347e+06	1.12645e+07	1.41798e+07	4.06016e+07	6.80266e+07	9.11195e+07	Peak Found	Peak Found	Peak Found	High	High	Peak Found	1
FALSE	High	Master Protein	Q92805	Golgin subfamily A member 1 OS=Homo sapiens OX=9606 GN=GOLGA1 PE=1 SV=3	0	FALSE	6.014	2	1	1	1	767	88.1	5.27	2.95	1	0		238449	26006.5				Not Found	High	Peak Found	Not Found	Not Found	Not Found	1
FALSE	High	Master Protein	Q14789	Golgin subfamily B member 1 OS=Homo sapiens OX=9606 GN=GOLGB1 PE=1 SV=2	0.005	FALSE	2.953	1	1	1	1	3259	375.8	5	0	1	0		329128					Not Found	High	Not Found	Not Found	Not Found	Not Found	1
FALSE	High	Master Protein	O60565	Gremlin-1 OS=Homo sapiens OX=9606 GN=GREM1 PE=1 SV=1	0.003	FALSE	3.422	7	1	1	1	184	20.7	9.39	0	1	0	179637						High	Not Found	Not Found	Not Found	Not Found	Not Found	1
FALSE	High	Master Protein	Q14393	Growth arrest-specific protein 6 OS=Homo sapiens OX=9606 GN=GAS6 PE=1 SV=3	0	FALSE	134.644	38	20	80	20	678	74.9	5.69	174.94	20	0	9.00535e+07	6.06675e+06	4.28514e+07	4.73641e+06	2.45353e+06	6.32217e+06	High	High	High	High	High	High	1
FALSE	High	Master Protein	P62826	GTP-binding nuclear protein Ran OS=Homo sapiens OX=9606 GN=RAN PE=1 SV=3	0	FALSE	22.483	27	5	27	5	216	24.4	7.49	40.8	5	0	893104	1.4562e+07	933114	2.35133e+06	8.74778e+06	1.68092e+06	High	High	High	High	High	High	1
FALSE	High	Master Protein	P01116	GTPase KRas OS=Homo sapiens OX=9606 GN=KRAS PE=1 SV=1	0.001	FALSE	3.934	14	2	2	2	189	21.6	6.77	1.94	2	0	336656	6.0334e+06	2.31584e+06	1.85822e+06	2.39504e+06	1.06216e+06	Peak Found	Peak Found	High	Peak Found	High	Peak Found	1
FALSE	High	Master Protein	P04899	Guanine nucleotide-binding protein G(i) subunit alpha-2 OS=Homo sapiens OX=9606 GN=GNAI2 PE=1 SV=3	0	FALSE	28.976	22	6	20	5	355	40.4	5.54	34.84	6	1	306027	3.99293e+06	1.12079e+06	6.2516e+06	5.60228e+06	8.38238e+06	Peak Found	High	High	High	High	High	1
FALSE	High	Master Protein	P62873	Guanine nucleotide-binding protein G(I)/G(S)/G(T) subunit beta-1 OS=Homo sapiens OX=9606 GN=GNB1 PE=1 SV=3	0	FALSE	33.96	26	6	24	3	340	37.4	6	47.84	6	4	374684	8.02626e+06	967737	7.98491e+06	3.12977e+06	7.1708e+06	Peak Found	High	High	High	High	High	1
FALSE	High	Master Protein	P62879	Guanine nucleotide-binding protein G(I)/G(S)/G(T) subunit beta-2 OS=Homo sapiens OX=9606 GN=GNB2 PE=1 SV=3	0	FALSE	23.132	15	4	16	1	340	37.3	6	29.52	4	0		645539		825849	352303	539015	Not Found	High	Not Found	High	Peak Found	Peak Found	1
FALSE	High	Master Protein	P50148	Guanine nucleotide-binding protein G(q) subunit alpha OS=Homo sapiens OX=9606 GN=GNAQ PE=1 SV=4	0	FALSE	6.547	5	1	2	1	359	42.1	5.68	2.61	1	0		104711		195573	60498.6	135851	Not Found	Peak Found	Not Found	High	Peak Found	High	1
FALSE	High	Master Protein	Q5JWF2	Guanine nucleotide-binding protein G(s) subunit alpha isoforms XLas OS=Homo sapiens OX=9606 GN=GNAS PE=1 SV=2	0	FALSE	16.502	5	3	13	2	1037	111	5.03	19.52	3	0		77411.6	15277.6	958942	150052	189924	Not Found	High	Peak Found	High	High	High	1
FALSE	High	Master Protein	O95837	Guanine nucleotide-binding protein subunit alpha-14 OS=Homo sapiens OX=9606 GN=GNA14 PE=1 SV=1	0	FALSE	5.067	5	1	3	1	355	41.5	6.07	3.06	1	0	44480.4	58988.4	15863.9	141598	342705	102422	Peak Found	Peak Found	Peak Found	High	High	Peak Found	1
FALSE	High	Master Protein	P32456	Guanylate-binding protein 2 OS=Homo sapiens OX=9606 GN=GBP2 PE=1 SV=3	0.004	FALSE	3.18	3	1	1	1	591	67.2	5.71	0	1	0							Not Found	High	Not Found	Not Found	Not Found	Not Found	1
FALSE	High	Master Protein	P48723	Heat shock 70 kDa protein 13 OS=Homo sapiens OX=9606 GN=HSPA13 PE=1 SV=1	0	FALSE	12.365	10	4	10	4	471	51.9	5.76	7.4	4	0	1.08764e+06	125001	513520	131048	137211	323075	High	High	High	High	High	Peak Found	1
FALSE	High	Master Protein	P0DMV9	Heat shock 70 kDa protein 1B OS=Homo sapiens OX=9606 GN=HSPA1B PE=1 SV=1	0	FALSE	61.261	30	14	32	11	641	70	5.66	65.53	14	0	877336	8.9936e+06	670914	3.5253e+06	4.61614e+06	3.37565e+06	High	High	Peak Found	High	High	High	1
FALSE	High	Master Protein	P34932	Heat shock 70 kDa protein 4 OS=Homo sapiens OX=9606 GN=HSPA4 PE=1 SV=4	0	FALSE	136.844	39	23	64	23	840	94.3	5.19	121.15	23	0	4.68861e+06	4.94295e+07	6.15486e+06	2.73553e+06	2.61178e+06	3.92554e+06	High	High	High	High	High	High	1
FALSE	High	Master Protein	P11142	Heat shock cognate 71 kDa protein OS=Homo sapiens OX=9606 GN=HSPA8 PE=1 SV=1	0	FALSE	151.6	45	22	151	18	646	70.9	5.52	365.55	22	2	1.80334e+07	1.60552e+08	3.1345e+07	4.60371e+07	5.45491e+07	5.06962e+07	High	High	High	High	High	High	1
FALSE	High	Master Protein	Q92598	Heat shock protein 105 kDa OS=Homo sapiens OX=9606 GN=HSPH1 PE=1 SV=1	0	FALSE	24.617	12	7	9	7	858	96.8	5.39	6.8	7	0	225592	3.58408e+06	292443	278030	352632	33081	Peak Found	High	Peak Found	Peak Found	Peak Found	Peak Found	1
FALSE	High	Master Protein	P04792	Heat shock protein beta-1 OS=Homo sapiens OX=9606 GN=HSPB1 PE=1 SV=2	0	FALSE	40.301	49	8	44	8	205	22.8	6.4	96.98	8	0	3.75006e+06	3.46369e+07	1.143e+07	1.7328e+07	3.11103e+07	1.37974e+07	High	High	High	High	High	High	1
FALSE	High	Master Protein	P07900	Heat shock protein HSP 90-alpha OS=Homo sapiens OX=9606 GN=HSP90AA1 PE=1 SV=5	0	FALSE	125.771	39	23	96	14	732	84.6	5.02	202.85	23	9	3.30061e+07	3.60976e+07	9.10822e+06	2.64883e+07	3.62574e+07	1.76465e+07	High	High	High	High	High	High	1
FALSE	High	Master Protein	P08238	Heat shock protein HSP 90-beta OS=Homo sapiens OX=9606 GN=HSP90AB1 PE=1 SV=4	0	FALSE	116.297	35	22	109	12	724	83.2	5.03	223.86	22	0	8.60864e+06	1.03214e+07	3.65752e+06	1.19053e+07	1.92627e+07	5.83253e+06	High	High	High	High	High	High	1
FALSE	High	Master Protein	Q15477	Helicase SKI2W OS=Homo sapiens OX=9606 GN=SKIV2L PE=1 SV=3	0	FALSE	8.209	2	1	2	1	1246	137.7	6.06	3.98	1	0					417916		Not Found	Not Found	Not Found	High	High	Not Found	1
FALSE	High	Master Protein	Q96RW7	Hemicentin-1 OS=Homo sapiens OX=9606 GN=HMCN1 PE=1 SV=2	0	FALSE	260.036	13	50	113	50	5635	613	6.49	213.99	50	0	1.49693e+06	411652	4.57289e+06	1.97964e+07	8.57926e+06	3.50468e+07	High	Peak Found	High	High	High	High	1
FALSE	High	Master Protein	P14210	Hepatocyte growth factor OS=Homo sapiens OX=9606 GN=HGF PE=1 SV=2	0	FALSE	26.584	16	7	7	7	728	83.1	7.88	11.39	7	0	2.8106e+06	284056	123553	233948	143462	210502	High	Peak Found	Peak Found	Peak Found	Peak Found	Peak Found	1
FALSE	High	Master Protein	P08581	Hepatocyte growth factor receptor OS=Homo sapiens OX=9606 GN=MET PE=1 SV=4	0	FALSE	40.912	10	10	16	10	1390	155.4	7.33	16.97	10	0	5.6329e+06	1.9887e+06	4.13818e+06	3.6476e+06	1.9314e+06	1.02629e+06	High	High	High	Peak Found	Peak Found	Peak Found	1
FALSE	High	Master Protein	Q32P51	Heterogeneous nuclear ribonucleoprotein A1-like 2 OS=Homo sapiens OX=9606 GN=HNRNPA1L2 PE=2 SV=2	0	FALSE	10.952	10	2	7	2	320	34.2	9	9.38	2	0		544415		421197	517721	246800	High	High	High	High	High	High	1
FALSE	High	Master Protein	P51991	Heterogeneous nuclear ribonucleoprotein A3 OS=Homo sapiens OX=9606 GN=HNRNPA3 PE=1 SV=2	0	FALSE	7.378	8	2	3	2	378	39.6	9.01	2.79	2	0		614027	17609.5	48284.3	535266	170493	Not Found	High	Peak Found	Peak Found	High	Peak Found	1
FALSE	High	Master Protein	Q14103	Heterogeneous nuclear ribonucleoprotein D0 OS=Homo sapiens OX=9606 GN=HNRNPD PE=1 SV=1	0	FALSE	5.907	5	2	4	2	355	38.4	7.81	1.88	2	0	191473	1.55539e+06	175367	485681	243213	200418	Peak Found	High	Peak Found	High	Peak Found	Peak Found	1
FALSE	High	Master Protein	P52597	Heterogeneous nuclear ribonucleoprotein F OS=Homo sapiens OX=9606 GN=HNRNPF PE=1 SV=3	0	FALSE	11.433	10	3	15	3	415	45.6	5.58	4.62	3	0	49634.9	1.14126e+06	275784	685604	911806	503352	Peak Found	High	High	High	High	High	1
FALSE	High	Master Protein	P55795	Heterogeneous nuclear ribonucleoprotein H2 OS=Homo sapiens OX=9606 GN=HNRNPH2 PE=1 SV=1	0	FALSE	8.38	8	2	7	2	449	49.2	6.3	9.52	2	0		455157	16287	541048	908909	366873	Not Found	High	Peak Found	High	High	High	1
FALSE	High	Master Protein	P61978	Heterogeneous nuclear ribonucleoprotein K OS=Homo sapiens OX=9606 GN=HNRNPK PE=1 SV=1	0	FALSE	17.527	13	4	5	4	463	50.9	5.54	4.69	4	0	35933.4	1.62924e+06	263001	193834	692303	467708	Peak Found	High	Peak Found	Peak Found	High	Peak Found	1
FALSE	High	Master Protein	O60506	Heterogeneous nuclear ribonucleoprotein Q OS=Homo sapiens OX=9606 GN=SYNCRIP PE=1 SV=2	0	FALSE	12.69	4	2	7	2	623	69.6	8.59	19.17	2	0	238380	1.3438e+06	176355	473478	705459	197092	High	High	High	High	High	High	1
FALSE	High	Master Protein	P22626	Heterogeneous nuclear ribonucleoproteins A2/B1 OS=Homo sapiens OX=9606 GN=HNRNPA2B1 PE=1 SV=2	0	FALSE	6.157	4	1	3	1	353	37.4	8.95	2.82	1	0		363041		202304	283270		Not Found	High	High	Peak Found	High	Not Found	1
FALSE	High	Master Protein	P19367	Hexokinase-1 OS=Homo sapiens OX=9606 GN=HK1 PE=1 SV=3	0	FALSE	12.714	4	4	7	4	917	102.4	6.8	5.99	4	0	93571.8	785629	180730	554301	412017	235431	Peak Found	High	Peak Found	High	High	High	1
FALSE	High	Master Protein	P12081	Histidine--tRNA ligase, cytoplasmic OS=Homo sapiens OX=9606 GN=HARS1 PE=1 SV=2	0	FALSE	37.593	18	9	12	9	509	57.4	5.88	17.32	9	0	450410	1.43427e+07	1.50201e+06	360411	347355	1.69115e+06	Peak Found	High	Peak Found	High	Peak Found	High	1
FALSE	High	Master Protein	Q16777	Histone H2A type 2-C OS=Homo sapiens OX=9606 GN=H2AC20 PE=1 SV=4	0	FALSE	12.88	27	3	10	3	129	14	10.9	11.24	3	0	1.29174e+06	1.33191e+06	1.23248e+06	197416	344281	2.72824e+06	High	High	High	Peak Found	High	High	1
FALSE	High	Master Protein	Q16778	Histone H2B type 2-E OS=Homo sapiens OX=9606 GN=H2BC21 PE=1 SV=3	0	FALSE	15.505	19	2	10	2	126	13.9	10.32	2.55	2	0	590962	676157	397478	227668	335064	2.00019e+06	High	Peak Found	High	Peak Found	High	High	1
FALSE	High	Master Protein	P84243	Histone H3.3 OS=Homo sapiens OX=9606 GN=H3-3A PE=1 SV=2	0.001	FALSE	3.857	10	2	8	2	136	15.3	11.27	7.37	2	0	339771	544450	326776	319464	567523	2.42122e+06	High	High	High	Peak Found	High	High	1
FALSE	High	Master Protein	P62805	Histone H4 OS=Homo sapiens OX=9606 GN=H4C1 PE=1 SV=2	0	FALSE	8.087	17	2	5	2	103	11.4	11.36	9.75	2	0	508609	1.507e+06	505362	311074		3.26119e+06	Peak Found	High	High	Peak Found	Not Found	High	1
FALSE	High	Master Protein	Q09028	Histone-binding protein RBBP4 OS=Homo sapiens OX=9606 GN=RBBP4 PE=1 SV=3	0	FALSE	22.795	16	5	12	2	425	47.6	4.89	14.87	5	3	155833	4.79935e+06	164931	2.51163e+06	2.36391e+06	632579	Not Found	High	Not Found	Not Found	Peak Found	Peak Found	1
FALSE	High	Master Protein	Q16576	Histone-binding protein RBBP7 OS=Homo sapiens OX=9606 GN=RBBP7 PE=1 SV=1	0	FALSE	23.982	16	5	12	2	425	47.8	5.05	12.05	5	0		1.71576e+06		142229			Not Found	High	Not Found	High	Not Found	Not Found	1
FALSE	High	Master Protein	P04439	HLA class I histocompatibility antigen, A alpha chain OS=Homo sapiens OX=9606 GN=HLA-A PE=1 SV=2	0	FALSE	24.801	19	5	17	3	365	40.8	6	33.7	5	1	1.43124e+06	853137	126829	5.79833e+06	1.73092e+06	1.46995e+06	High	High	High	High	High	High	1
FALSE	High	Master Protein	P10321	HLA class I histocompatibility antigen, C alpha chain OS=Homo sapiens OX=9606 GN=HLA-C PE=1 SV=3	0	FALSE	18.346	17	4	6	2	366	40.6	6.04	13.35	4	0	516057	24413.6		1.3244e+06		70017.7	Peak Found	Peak Found	Not Found	High	Not Found	Peak Found	1
FALSE	High	Master Protein	Q16543	Hsp90 co-chaperone Cdc37 OS=Homo sapiens OX=9606 GN=CDC37 PE=1 SV=1	0	FALSE	5.667	6	1	4	1	378	44.4	5.25	8.47	1	0	215894	383212	172178	274561		255317	Peak Found	High	High	High	Not Found	High	1
FALSE	High	Master Protein	O00291	Huntingtin-interacting protein 1 OS=Homo sapiens OX=9606 GN=HIP1 PE=1 SV=5	0	FALSE	13.117	5	5	8	5	1037	116.1	5.3	1.95	5	0	1.29454e+06	3.92575e+07	4.64853e+06	1.34264e+06	2.56905e+06	8.85665e+06	High	High	High	High	Peak Found	Peak Found	1
FALSE	High	Master Protein	P10915	Hyaluronan and proteoglycan link protein 1 OS=Homo sapiens OX=9606 GN=HAPLN1 PE=2 SV=2	0	FALSE	255.444	77	25	713	23	354	40.1	7.42	1389.9	25	2	7.062e+08	2.05798e+08	7.77171e+08	3.25457e+09	2.54894e+09	5.16409e+09	High	High	High	High	High	High	1
FALSE	High	Master Protein	Q96S86	Hyaluronan and proteoglycan link protein 3 OS=Homo sapiens OX=9606 GN=HAPLN3 PE=2 SV=1	0	FALSE	154.54	64	18	201	16	360	40.9	6.52	414.89	18	0	2.21054e+07	1.13573e+07	3.2656e+07	1.04308e+08	1.58524e+08	3.88575e+08	High	High	High	High	High	High	1
FALSE	High	Master Protein	Q92819	Hyaluronan synthase 2 OS=Homo sapiens OX=9606 GN=HAS2 PE=1 SV=1	0.003	FALSE	3.278	2	1	1	1	552	63.5	8.6	0	1	0					286676	421143	Not Found	Not Found	Not Found	Not Found	Peak Found	High	1
FALSE	High	Master Protein	Q9Y4L1	Hypoxia up-regulated protein 1 OS=Homo sapiens OX=9606 GN=HYOU1 PE=1 SV=1	0	FALSE	88.554	25	18	70	18	999	111.3	5.22	96.07	18	0	3.51336e+06	1.499e+07	3.29037e+06	7.75429e+06	1.45606e+07	7.04828e+06	High	High	High	High	High	High	1
FALSE	High	Master Protein	P22304	Iduronate 2-sulfatase OS=Homo sapiens OX=9606 GN=IDS PE=1 SV=1	0.001	FALSE	3.727	3	1	1	1	550	61.8	5.45	0	1	0	904394						High	Not Found	Not Found	Not Found	Not Found	Not Found	1
FALSE	High	Master Protein	P01876	Immunoglobulin heavy constant alpha 1 OS=Homo sapiens OX=9606 GN=IGHA1 PE=1 SV=2	0	FALSE	12.818	14	4	4	4	353	37.6	6.51	7.17	4	0		304779	220816			1.19607e+07	Not Found	Peak Found	Peak Found	Not Found	Not Found	High	1
FALSE	High	Master Protein	P01857	Immunoglobulin heavy constant gamma 1 OS=Homo sapiens OX=9606 GN=IGHG1 PE=1 SV=1	0	FALSE	26.038	28	7	12	5	330	36.1	8.19	12.54	7	2		1.81638e+06	148696	331179		1.19107e+07	Not Found	High	Peak Found	Peak Found	Not Found	High	1
FALSE	High	Master Protein	P01859	Immunoglobulin heavy constant gamma 2 OS=Homo sapiens OX=9606 GN=IGHG2 PE=1 SV=2	0	FALSE	10.026	10	3	6	1	326	35.9	7.59	5.99	3	0						479736	Not Found	Not Found	Not Found	Not Found	Not Found	High	1
FALSE	High	Master Protein	P01591	Immunoglobulin J chain OS=Homo sapiens OX=9606 GN=JCHAIN PE=1 SV=4	0.001	FALSE	3.792	6	1	1	1	159	18.1	5.24	0	1	0	359530	372061	885187				Peak Found	Peak Found	High	Not Found	Not Found	Not Found	1
FALSE	High	Master Protein	P01834	Immunoglobulin kappa constant OS=Homo sapiens OX=9606 GN=IGKC PE=1 SV=2	0	FALSE	8.45	50	3	5	3	107	11.8	6.52	0	3	0	62680.4					753455	Peak Found	Not Found	Not Found	Not Found	Not Found	High	1
FALSE	High	Master Protein	B9A064	Immunoglobulin lambda-like polypeptide 5 OS=Homo sapiens OX=9606 GN=IGLL5 PE=2 SV=2	0.001	FALSE	3.857	7	1	1	1	214	23	8.84	0	1	0		25141.7				893125	Not Found	Peak Found	Not Found	Not Found	Not Found	High	1
FALSE	High	Master Protein	O14498	Immunoglobulin superfamily containing leucine-rich repeat protein OS=Homo sapiens OX=9606 GN=ISLR PE=2 SV=1	0	FALSE	32.552	23	6	25	6	428	46	5.15	52.78	6	0	3.32175e+06	3.68556e+06	2.99513e+06	2.53312e+06	3.97977e+06	1.66968e+06	High	High	High	High	High	High	1
FALSE	High	Master Protein	Q969P0	Immunoglobulin superfamily member 8 OS=Homo sapiens OX=9606 GN=IGSF8 PE=1 SV=1	0	FALSE	10.309	7	3	7	3	613	65	8	1.94	3	0	1.49012e+06	4.98266e+06	871204	1.1272e+06	749046	2.54423e+06	Peak Found	Peak Found	High	High	High	High	1
FALSE	High	Master Protein	O00629	Importin subunit alpha-3 OS=Homo sapiens OX=9606 GN=KPNA4 PE=1 SV=1	0	FALSE	9.338	6	2	6	2	521	57.9	4.96	7.09	2	0	76222.5	946369	241296	95639.6	168193	274765	High	High	High	High	High	Peak Found	1
FALSE	High	Master Protein	O00505	Importin subunit alpha-4 OS=Homo sapiens OX=9606 GN=KPNA3 PE=1 SV=2	0	FALSE	8.125	4	2	3	2	521	57.8	4.94	2.29	2	0	154863	916321	119442	127612	113202	92714.4	High	High	Peak Found	Peak Found	Peak Found	Peak Found	1
FALSE	High	Master Protein	Q14974	Importin subunit beta-1 OS=Homo sapiens OX=9606 GN=KPNB1 PE=1 SV=2	0	FALSE	119.112	35	22	78	22	876	97.1	4.78	99.07	22	0	5.61785e+06	4.11729e+07	6.4868e+06	3.85144e+06	5.33892e+06	5.21517e+06	High	High	High	High	High	High	1
FALSE	High	Master Protein	O00410	Importin-5 OS=Homo sapiens OX=9606 GN=IPO5 PE=1 SV=4	0	FALSE	48.083	15	10	24	10	1097	123.6	4.94	29.33	10	0	2.86117e+06	1.02796e+07	3.3072e+06	1.88774e+06	3.24234e+06	2.94413e+06	High	High	High	High	High	High	1
FALSE	High	Master Protein	O95373	Importin-7 OS=Homo sapiens OX=9606 GN=IPO7 PE=1 SV=1	0	FALSE	10.012	3	3	4	3	1038	119.4	4.82	2.47	3	0	368769	2.94995e+06	281456	425405	860232		Peak Found	High	Peak Found	Peak Found	Peak Found	Not Found	1
FALSE	High	Master Protein	Q96P70	Importin-9 OS=Homo sapiens OX=9606 GN=IPO9 PE=1 SV=3	0	FALSE	46.83	15	10	19	10	1041	115.9	4.81	32.03	10	0	494225	5.72481e+06	760826	223290	564715	415744	High	High	High	High	High	High	1	Met-loss+Acetyl [N-Term]
FALSE	High	Master Protein	Q6UXH9	Inactive serine protease PAMR1 OS=Homo sapiens OX=9606 GN=PAMR1 PE=1 SV=1	0	FALSE	23.683	11	6	8	6	720	80.1	7.46	13.65	6	0	2.59123e+06	887183	37338	1.96006e+06	61988	28683.1	High	Peak Found	Peak Found	Peak Found	Peak Found	Peak Found	1
FALSE	High	Master Protein	Q13308	Inactive tyrosine-protein kinase 7 OS=Homo sapiens OX=9606 GN=PTK7 PE=1 SV=2	0	FALSE	35.297	9	6	14	6	1070	118.3	7.09	22.11	6	0	1.17522e+07	1.0265e+08	2.36894e+07	1.61762e+07	1.70598e+07	8.03631e+07	High	High	High	High	Peak Found	Peak Found	1
FALSE	High	Master Protein	P08476	Inhibin beta A chain OS=Homo sapiens OX=9606 GN=INHBA PE=1 SV=2	0	FALSE	23.406	15	5	17	5	426	47.4	8.03	16.92	5	0	3.17243e+06	1.5696e+06	1.05322e+06	1.88658e+06	1.2719e+06	213612	High	High	High	High	High	High	1
FALSE	High	Master Protein	P18065	Insulin-like growth factor-binding protein 2 OS=Homo sapiens OX=9606 GN=IGFBP2 PE=1 SV=2	0	FALSE	11.939	12	3	5	3	325	34.8	7.5	8.65	3	0	1.18983e+06		2.0459e+06	465763	291768	285742	High	Not Found	High	High	Peak Found	Peak Found	1
FALSE	High	Master Protein	P17936	Insulin-like growth factor-binding protein 3 OS=Homo sapiens OX=9606 GN=IGFBP3 PE=1 SV=2	0	FALSE	32.502	25	7	23	7	291	31.7	8.69	42.29	7	0	2.10908e+07	2.66094e+06	7.97551e+06	5.20792e+06	3.24224e+06	1.79902e+06	High	High	High	High	High	High	1
FALSE	High	Master Protein	P22692	Insulin-like growth factor-binding protein 4 OS=Homo sapiens OX=9606 GN=IGFBP4 PE=1 SV=2	0	FALSE	7.351	16	3	11	3	258	27.9	7.15	7.65	3	0	315566		465366	185955	1.00756e+06	208780	High	Not Found	High	High	High	High	1
FALSE	High	Master Protein	P24592	Insulin-like growth factor-binding protein 6 OS=Homo sapiens OX=9606 GN=IGFBP6 PE=1 SV=1	0	FALSE	9.831	12	2	3	2	240	25.3	7.81	4.65	2	0	854704	330354	624911	603500			High	High	Peak Found	Peak Found	Not Found	Not Found	1
FALSE	High	Master Protein	Q16270	Insulin-like growth factor-binding protein 7 OS=Homo sapiens OX=9606 GN=IGFBP7 PE=1 SV=1	0	FALSE	63.981	40	9	45	9	282	29.1	7.9	112.6	9	0	1.59313e+07	9.3451e+06	9.41362e+06	3.20157e+06	1.61543e+06	2.26325e+06	High	High	High	High	High	High	1
FALSE	High	Master Protein	Q9Y287	Integral membrane protein 2B OS=Homo sapiens OX=9606 GN=ITM2B PE=1 SV=1	0	FALSE	7.353	9	2	2	2	266	30.3	5.14	2.09	2	0	237498		188009			81351.1	High	Not Found	High	Not Found	Not Found	Peak Found	1
FALSE	High	Master Protein	Q9UKX5	Integrin alpha-11 OS=Homo sapiens OX=9606 GN=ITGA11 PE=1 SV=2	0	FALSE	16.737	5	6	9	6	1188	133.4	6.7	6.58	6	0	330324	3.00047e+06	757661	2.80936e+06	2.21632e+06	2.27781e+06	Peak Found	High	Peak Found	High	High	High	1
FALSE	High	Master Protein	P26006	Integrin alpha-3 OS=Homo sapiens OX=9606 GN=ITGA3 PE=1 SV=5	0	FALSE	56.864	16	13	30	13	1051	116.5	6.77	59.51	13	0	899054	1.24361e+06	2.2353e+06	1.34204e+07	3.46435e+06	1.20475e+07	Peak Found	High	High	High	High	High	1
FALSE	High	Master Protein	P13612	Integrin alpha-4 OS=Homo sapiens OX=9606 GN=ITGA4 PE=1 SV=3	0.001	FALSE	3.816	2	1	1	1	1032	114.8	6.48	0	1	0				171759			Not Found	Not Found	Not Found	High	Not Found	Not Found	1
FALSE	High	Master Protein	P08648	Integrin alpha-5 OS=Homo sapiens OX=9606 GN=ITGA5 PE=1 SV=2	0	FALSE	12.331	4	3	9	3	1049	114.5	5.77	10.42	3	0	1.27298e+06	1.72761e+06	1.49318e+06	2.62839e+06	4.54713e+06	2.01873e+06	High	High	High	High	Peak Found	High	1
FALSE	High	Master Protein	Q13683	Integrin alpha-7 OS=Homo sapiens OX=9606 GN=ITGA7 PE=1 SV=3	0	FALSE	12.391	4	3	4	3	1181	128.9	5.73	0	3	0				87668		110518	Not Found	Not Found	Not Found	High	High	High	1
FALSE	High	Master Protein	P06756	Integrin alpha-V OS=Homo sapiens OX=9606 GN=ITGAV PE=1 SV=2	0	FALSE	36.356	10	7	25	7	1048	116	5.68	39.68	7	0	885725	1.21038e+06	862773	3.14989e+06	1.65662e+06	1.62607e+06	High	High	High	High	High	High	1
FALSE	High	Master Protein	P05556	Integrin beta-1 OS=Homo sapiens OX=9606 GN=ITGB1 PE=1 SV=2	0	FALSE	124.34	31	18	104	18	798	88.4	5.39	219.87	18	0	1.10533e+07	1.48605e+07	1.41191e+07	6.13981e+07	2.40158e+07	5.7455e+07	High	High	High	High	High	High	1
FALSE	High	Master Protein	P18084	Integrin beta-5 OS=Homo sapiens OX=9606 GN=ITGB5 PE=1 SV=1	0	FALSE	14.304	6	4	8	4	799	88	6.06	4	4	0	476072	102576	524722	1.27794e+06	868433	685544	High	Peak Found	High	High	Peak Found	High	1
FALSE	High	Master Protein	O95965	Integrin beta-like protein 1 OS=Homo sapiens OX=9606 GN=ITGBL1 PE=2 SV=1	0	FALSE	59.732	21	6	15	6	494	53.9	5.64	52.55	6	0	1.40783e+07	1.83434e+06	4.7545e+06				High	High	High	Not Found	Not Found	Not Found	1
FALSE	High	Master Protein	Q12905	Interleukin enhancer-binding factor 2 OS=Homo sapiens OX=9606 GN=ILF2 PE=1 SV=2	0	FALSE	29.114	28	6	11	6	390	43	5.26	28.97	6	0	2.88186e+06	1.14371e+07	643636	301139	910359	1.12461e+06	High	High	High	Peak Found	High	Peak Found	1
FALSE	High	Master Protein	Q12906	Interleukin enhancer-binding factor 3 OS=Homo sapiens OX=9606 GN=ILF3 PE=1 SV=3	0	FALSE	66.215	18	13	42	13	894	95.3	8.76	69.32	13	0	4.14083e+06	2.82218e+07	1.7051e+06	1.41303e+06	924804	2.24904e+06	High	High	High	High	High	High	1
FALSE	High	Master Protein	P40189	Interleukin-6 receptor subunit beta OS=Homo sapiens OX=9606 GN=IL6ST PE=1 SV=2	0	FALSE	5.531	2	1	2	1	918	103.5	5.95	3.35	1	0	135745		46127.5			8631.32	High	Not Found	High	Not Found	Not Found	Peak Found	1
FALSE	High	Master Protein	P07476	Involucrin OS=Homo sapiens OX=9606 GN=IVL PE=1 SV=2	0	FALSE	4.582	2	1	1	1	585	68.4	4.61	2.08	1	0		331902					Not Found	High	Not Found	Not Found	Not Found	Not Found	1
FALSE	High	Master Protein	O75874	Isocitrate dehydrogenase [NADP] cytoplasmic OS=Homo sapiens OX=9606 GN=IDH1 PE=1 SV=2	0	FALSE	7.297	7	2	2	2	414	46.6	7.01	3.54	2	0		230249	64145.1	328058	147699		Not Found	Peak Found	Peak Found	High	Peak Found	Not Found	1
FALSE	High	Master Protein	P41252	Isoleucine--tRNA ligase, cytoplasmic OS=Homo sapiens OX=9606 GN=IARS1 PE=1 SV=2	0	FALSE	88.371	20	22	52	22	1262	144.4	6.15	67	22	0	1.06241e+06	4.07776e+06	1.56018e+06	8.39949e+06	1.67798e+07	9.73839e+06	Peak Found	High	Peak Found	High	High	High	1	Acetyl [N-Term]
FALSE	High	Master Protein	P14923	Junction plakoglobin OS=Homo sapiens OX=9606 GN=JUP PE=1 SV=3	0	FALSE	46.693	20	12	21	11	745	81.7	6.14	34.01	12	1		1.1762e+07	1.25728e+06	1.38675e+06	711166	2.9449e+06	Not Found	High	High	High	Peak Found	High	1
FALSE	High	Master Protein	P02533	Keratin, type I cytoskeletal 14 OS=Homo sapiens OX=9606 GN=KRT14 PE=1 SV=4	0	TRUE	155.214	60	25	131	12	472	51.5	5.16	262.67	25	10	3.59863e+06	2.0983e+08	2.07397e+07	1.65377e+07	1.03125e+07	4.46015e+07	High	High	High	High	High	High	1
FALSE	High	Master Protein	P05783	Keratin, type I cytoskeletal 18 OS=Homo sapiens OX=9606 GN=KRT18 PE=1 SV=2	0	FALSE	12.11	11	3	14	2	430	48	5.45	12.24	3	0		48815.9		518360	60418.2		Not Found	Peak Found	Not Found	High	Peak Found	Not Found	1
FALSE	High	Master Protein	P04264	Keratin, type II cytoskeletal 1 OS=Homo sapiens OX=9606 GN=KRT1 PE=1 SV=6	0	FALSE	285.552	63	36	341	29	644	66	8.12	855.79	36	7	7.10448e+07	9.30066e+08	2.20565e+08	3.25259e+08	2.39125e+08	8.12403e+08	High	High	High	High	High	High	1
FALSE	High	Master Protein	Q7Z794	Keratin, type II cytoskeletal 1b OS=Homo sapiens OX=9606 GN=KRT77 PE=1 SV=3	0	TRUE	12.195	8	4	14	2	578	61.9	5.99	31.5	4	0		601579			134516	116429	Not Found	High	Not Found	Not Found	Peak Found	Peak Found	1
FALSE	High	Master Protein	P35908	Keratin, type II cytoskeletal 2 epidermal OS=Homo sapiens OX=9606 GN=KRT2 PE=1 SV=2	0	FALSE	245.304	68	31	217	23	639	65.4	8	520.77	31	5	2.91215e+07	3.61665e+08	7.387e+07	1.11821e+08	5.99971e+07	2.9136e+08	High	High	High	High	High	High	1
FALSE	High	Master Protein	P04259	Keratin, type II cytoskeletal 6B OS=Homo sapiens OX=9606 GN=KRT6B PE=1 SV=5	0	FALSE	174.838	52	28	150	3	564	60	8	317.59	28	0		2.93748e+07	1.60603e+06		143126	430044	Not Found	High	High	Not Found	Peak Found	Peak Found	1	Met-loss+Acetyl [N-Term]
FALSE	High	Master Protein	Q8N1N4	Keratin, type II cytoskeletal 78 OS=Homo sapiens OX=9606 GN=KRT78 PE=1 SV=2	0	TRUE	17.27	11	6	17	3	520	56.8	6.02	27.11	6	1		2.90181e+06	184802			547880	Not Found	High	Peak Found	Not Found	Not Found	High	1
FALSE	High	Master Protein	Q5XKE5	Keratin, type II cytoskeletal 79 OS=Homo sapiens OX=9606 GN=KRT79 PE=1 SV=2	0	TRUE	78.328	33	17	57	11	535	57.8	7.2	120.5	17	0		2.88424e+07	300796			1.16595e+06	Not Found	High	Peak Found	Not Found	Not Found	Peak Found	1
FALSE	High	Master Protein	Q96EK5	KIF-binding protein OS=Homo sapiens OX=9606 GN=KIFBP PE=1 SV=1	0.001	FALSE	4.094	2	1	1	1	621	71.8	5.49	0	1	0	63024.9	227600	72295.2			117279	Peak Found	High	Peak Found	Not Found	Not Found	Peak Found	1
FALSE	High	Master Protein	Q86UP2	Kinectin OS=Homo sapiens OX=9606 GN=KTN1 PE=1 SV=1	0	FALSE	165.778	28	33	105	33	1357	156.2	5.64	220.15	33	0	1.54616e+07	4.40229e+07	1.5873e+07	1.33e+07	1.12803e+07	2.91908e+06	High	High	High	High	High	High	1
FALSE	High	Master Protein	Q07866	Kinesin light chain 1 OS=Homo sapiens OX=9606 GN=KLC1 PE=1 SV=2	0	FALSE	31.984	17	6	17	6	573	65.3	6.2	20.04	6	0	801775	1.4414e+06	731776	2.14951e+06	1.81209e+06	572793	High	High	High	High	High	High	1
FALSE	High	Master Protein	P33176	Kinesin-1 heavy chain OS=Homo sapiens OX=9606 GN=KIF5B PE=1 SV=1	0	FALSE	38.81	12	9	32	9	963	109.6	6.51	44.66	9	0	1780485	3.96194e+06	1.21867e+06	3.96752e+06	3.3698e+06	1.39713e+06	High	High	High	High	High	High	1
FALSE	High	Master Protein	P00338	L-lactate dehydrogenase A chain OS=Homo sapiens OX=9606 GN=LDHA PE=1 SV=2	0	FALSE	115	59	18	137	17	332	36.7	8.27	276.23	18	1	2.58249e+07	1.4331e+08	6.39892e+07	4.30448e+07	5.37744e+07	6.06333e+07	High	High	High	High	High	High	1
FALSE	High	Master Protein	P07195	L-lactate dehydrogenase B chain OS=Homo sapiens OX=9606 GN=LDHB PE=1 SV=2	0	FALSE	81.659	44	14	71	13	334	36.6	6.05	153.25	14	0	1.85961e+07	6.6235e+07	2.02105e+07	1.03638e+07	1.21739e+07	1.39523e+07	High	High	High	High	High	High	1
FALSE	High	Master Protein	Q08431	Lactadherin OS=Homo sapiens OX=9606 GN=MFGE8 PE=1 SV=3	0	FALSE	192.048	64	20	287	20	387	43.1	8.15	655.96	20	0	5.75259e+07	5.84143e+07	1.11179e+08	3.05541e+08	4.346e+08	4.5503e+08	High	High	High	High	High	High	1
FALSE	High	Master Protein	P02788	Lactotransferrin OS=Homo sapiens OX=9606 GN=LTF PE=1 SV=6	0	FALSE	67.925	32	16	22	15	710	78.1	8.12	32.77	16	0		468193	205859	65959.3	69403	1.03557e+07	Not Found	Peak Found	Peak Found	Peak Found	Peak Found	High	1
FALSE	High	Master Protein	P20700	Lamin-B1 OS=Homo sapiens OX=9606 GN=LMNB1 PE=1 SV=2	0	FALSE	37.706	25	12	14	10	586	66.4	5.16	21.13	12	1	875983	1.03588e+07	576523	317281	990278	468139	High	High	High	Peak Found	High	Peak Found	1
FALSE	High	Master Protein	Q03252	Lamin-B2 OS=Homo sapiens OX=9606 GN=LMNB2 PE=1 SV=4	0	FALSE	31.557	14	8	19	6	620	69.9	5.59	30.8	8	0	1.81294e+06	1.20284e+07	3.37201e+06	1.67215e+06	2.42898e+06	1.33843e+06	High	High	High	Peak Found	Peak Found	Peak Found	1
FALSE	High	Master Protein	P25391	Laminin subunit alpha-1 OS=Homo sapiens OX=9606 GN=LAMA1 PE=1 SV=2	0	FALSE	197.307	18	35	67	34	3075	336.9	6.35	125.55	35	0	2.54012e+07	1.15914e+06	1.01182e+07	4.38748e+06	4.03823e+06	4.08781e+06	High	Peak Found	High	High	Peak Found	High	1
FALSE	High	Master Protein	P24043	Laminin subunit alpha-2 OS=Homo sapiens OX=9606 GN=LAMA2 PE=1 SV=4	0	FALSE	354.959	24	55	166	54	3122	343.7	6.4	367.07	55	1	1.51661e+07	2.71634e+06	6.75274e+07	9.32806e+06	5.88021e+06	7.07797e+07	High	High	High	High	High	High	1
FALSE	High	Master Protein	Q16787	Laminin subunit alpha-3 OS=Homo sapiens OX=9606 GN=LAMA3 PE=1 SV=2	0	FALSE	30.33	3	8	10	8	3333	366.4	7.24	14.88	8	0	3.73531e+06	444924	1.30354e+06	470014	132195	1.43925e+06	High	Peak Found	Peak Found	Peak Found	Peak Found	Peak Found	1
FALSE	High	Master Protein	Q16363	Laminin subunit alpha-4 OS=Homo sapiens OX=9606 GN=LAMA4 PE=1 SV=4	0	FALSE	767.662	50	76	962	76	1823	202.4	6.28	2279.52	76	0	1.24348e+09	3.14103e+08	8.84735e+08	1.13057e+09	9.16636e+08	8.47227e+08	High	High	High	High	High	High	1
FALSE	High	Master Protein	O15230	Laminin subunit alpha-5 OS=Homo sapiens OX=9606 GN=LAMA5 PE=1 SV=8	0	FALSE	115.221	11	25	55	25	3695	399.5	7.02	75.72	25	0	3.41566e+06	1.26458e+06	807705	1.05483e+07	7.5754e+06	1.31923e+06	High	Peak Found	Peak Found	High	High	High	1
FALSE	High	Master Protein	P07942	Laminin subunit beta-1 OS=Homo sapiens OX=9606 GN=LAMB1 PE=1 SV=2	0	FALSE	707.765	46	65	869	65	1786	197.9	4.94	2276.77	65	0	1.6665e+09	4.72983e+08	1.2012e+09	1.0069e+09	9.32956e+08	9.67417e+08	High	High	High	High	High	High	1
FALSE	High	Master Protein	P55268	Laminin subunit beta-2 OS=Homo sapiens OX=9606 GN=LAMB2 PE=1 SV=2	0	FALSE	196.374	29	33	135	33	1798	195.9	6.52	291.07	33	0	1.2019e+07	7.48066e+06	1.44349e+07	3.44446e+07	1.86814e+07	2.57103e+07	High	High	High	High	High	High	1
FALSE	High	Master Protein	P11047	Laminin subunit gamma-1 OS=Homo sapiens OX=9606 GN=LAMC1 PE=1 SV=3	0	FALSE	620.096	45	57	745	57	1609	177.5	5.12	1832.29	57	0	1.06895e+09	4.64942e+08	8.69447e+08	6.1449e+08	5.9147e+08	7.01138e+08	High	High	High	High	High	High	1
FALSE	High	Master Protein	Q13753	Laminin subunit gamma-2 OS=Homo sapiens OX=9606 GN=LAMC2 PE=1 SV=2	0	FALSE	5.362	2	2	2	2	1193	130.9	6.19	0	2	0	201936	44609.2	25654.7		60256	111633	High	Peak Found	Peak Found	Not Found	Peak Found	Peak Found	1
FALSE	High	Master Protein	Q14766	Latent-transforming growth factor beta-binding protein 1 OS=Homo sapiens OX=9606 GN=LTBP1 PE=1 SV=4	0	FALSE	286.859	30	33	181	33	1721	186.7	5.96	560.16	33	0	3.88022e+08	7.92131e+07	1.32779e+08	2.4607e+07	1.7805e+07	2.19681e+07	High	High	High	High	High	High	1
FALSE	High	Master Protein	Q14767	Latent-transforming growth factor beta-binding protein 2 OS=Homo sapiens OX=9606 GN=LTBP2 PE=1 SV=3	0	FALSE	316.067	26	32	267	32	1821	194.9	5.19	695.19	32	0	9.8104e+08	1.58668e+08	3.1608e+08	5.46618e+07	4.03017e+07	4.89913e+07	High	High	High	High	High	High	1
FALSE	High	Master Protein	Q9NS15	Latent-transforming growth factor beta-binding protein 3 OS=Homo sapiens OX=9606 GN=LTBP3 PE=1 SV=4	0	FALSE	90.392	13	12	26	12	1303	139.3	6.07	71.83	12	0	1.29777e+07	208580	2.43108e+06	268210	442620	68560.4	High	Peak Found	High	High	High	Peak Found	1
FALSE	High	Master Protein	P48357	Leptin receptor OS=Homo sapiens OX=9606 GN=LEPR PE=1 SV=2	0	FALSE	5.419	3	2	2	2	1165	132.4	6.52	0	2	0	24865.3	340150	40801.4	38596.9		13946.9	Peak Found	High	Peak Found	Peak Found	Not Found	Peak Found	1
FALSE	High	Master Protein	Q9P2J5	Leucine--tRNA ligase, cytoplasmic OS=Homo sapiens OX=9606 GN=LARS1 PE=1 SV=2	0	FALSE	14.332	4	4	10	4	1176	134.4	7.3	4.07	4	0	26794.3	472276	72591.2	540014	1.38113e+06	746438	Peak Found	High	Peak Found	High	High	High	1
FALSE	High	Master Protein	Q32MZ4	Leucine-rich repeat flightless-interacting protein 1 OS=Homo sapiens OX=9606 GN=LRRFIP1 PE=1 SV=2	0	FALSE	6.17	2	1	6	1	808	89.2	4.65	4.42	1	0	97840.4	164469	79760.3	84632.2	68688.3	20187.9	High	High	High	High	High	Peak Found	1
FALSE	High	Master Protein	Q8N6Y2	Leucine-rich repeat-containing protein 17 OS=Homo sapiens OX=9606 GN=LRRC17 PE=2 SV=1	0	FALSE	37.579	22	8	19	8	441	51.8	8.24	28.96	8	0	562594		2.25829e+06	959126	852738	4.86354e+06	High	Not Found	High	High	High	High	1
FALSE	High	Master Protein	Q9UIQ6	Leucyl-cystinyl aminopeptidase OS=Homo sapiens OX=9606 GN=LNPEP PE=1 SV=3	0.003	FALSE	3.418	2	2	2	2	1025	117.3	5.73	0	2	0	28821.6	452378	16873.6	25957.3	11269.3	28433.5	Peak Found	High	Peak Found	Peak Found	Peak Found	Peak Found	1
FALSE	High	Master Protein	Q13449	Limbic system-associated membrane protein OS=Homo sapiens OX=9606 GN=LSAMP PE=1 SV=2	0.008	FALSE	2.622	5	1	1	1	338	37.4	6.98	0	1	0	35387.5			115175		41802.5	Peak Found	Not Found	Not Found	High	Not Found	Peak Found	1
FALSE	High	Master Protein	Q86W92	Liprin-beta-1 OS=Homo sapiens OX=9606 GN=PPFIBP1 PE=1 SV=2	0	FALSE	10.753	5	3	7	3	1011	114	5.55	2.9	3	0	192518	1.02267e+06	171059	97724.2	103710	70557.6	High	High	High	High	High	Peak Found	1
FALSE	High	Master Protein	P01130	Low-density lipoprotein receptor OS=Homo sapiens OX=9606 GN=LDLR PE=1 SV=1	0	FALSE	26.209	9	5	10	5	860	95.3	5.05	12.71	5	0	1.48354e+06	474968	826447	270841	307181	31482.8	High	High	High	Peak Found	High	Peak Found	1
FALSE	High	Master Protein	Q9NZR2	Low-density lipoprotein receptor-related protein 1B OS=Homo sapiens OX=9606 GN=LRP1B PE=1 SV=2	0	FALSE	9.02	1	4	24	1	4599	515.2	5.3	14.69	4	0		3.83754e+06	921039		1.19142e+06		Not Found	High	High	Not Found	High	Not Found	1
FALSE	High	Master Protein	P51884	Lumican OS=Homo sapiens OX=9606 GN=LUM PE=1 SV=2	0	FALSE	45.942	30	9	76	9	338	38.4	6.61	139.76	9	0	9.93082e+07	2.93204e+07	3.07273e+07	2.64262e+07	2.4353e+07	1.68168e+07	High	High	High	High	High	High	1
FALSE	High	Master Protein	P05455	Lupus La protein OS=Homo sapiens OX=9606 GN=SSB PE=1 SV=2	0.002	FALSE	3.456	2	1	2	1	408	46.8	7.12	0	1	0		136679		55310.6	90266.5		Not Found	High	Not Found	Peak Found	High	Not Found	1
FALSE	High	Master Protein	Q15046	Lysine--tRNA ligase OS=Homo sapiens OX=9606 GN=KARS1 PE=1 SV=3	0	FALSE	20.009	10	6	7	6	597	68	6.35	5.28	6	0	76033	4.96462e+06	467829	663326	481764	562933	Peak Found	High	Peak Found	High	Peak Found	Peak Found	1
FALSE	High	Master Protein	P04062	Lysosomal acid glucosylceramidase OS=Homo sapiens OX=9606 GN=GBA PE=1 SV=3	0	FALSE	27.852	15	6	21	6	536	59.7	7.61	19.29	6	0	1.65562e+06	2.79716e+06	684144	1.65584e+06	863394	1.00233e+06	High	High	High	High	High	High	1
FALSE	High	Master Protein	P11117	Lysosomal acid phosphatase OS=Homo sapiens OX=9606 GN=ACP2 PE=1 SV=3	0	FALSE	15.903	12	4	14	4	423	48.3	6.74	8.87	4	0	201618	1.20431e+06	589905	1.181e+06	752132	1.50806e+06	Peak Found	High	High	High	High	High	1
FALSE	High	Master Protein	P10253	Lysosomal alpha-glucosidase OS=Homo sapiens OX=9606 GN=GAA PE=1 SV=4	0	FALSE	51.492	14	8	27	8	952	105.3	6	55.47	8	0	3.96813e+06	4.28375e+06	3.54744e+06	2.21661e+06	2.43651e+06	1.7864e+06	High	High	High	High	High	High	1
FALSE	High	Master Protein	O00754	Lysosomal alpha-mannosidase OS=Homo sapiens OX=9606 GN=MAN2B1 PE=1 SV=3	0	FALSE	13.328	5	3	7	3	1011	113.7	7.28	5.42	3	0	731913	435674	198363	66561.7	49350.6	242137	High	High	Peak Found	Peak Found	Peak Found	Peak Found	1
FALSE	High	Master Protein	Q9NUN5	Lysosomal cobalamin transport escort protein LMBD1 OS=Homo sapiens OX=9606 GN=LMBRD1 PE=1 SV=1	0	FALSE	9.549	3	1	3	1	540	61.3	7.77	10.32	1	0			176601	445160		1.47042e+06	Not Found	High	Peak Found	High	Not Found	High	1
FALSE	High	Master Protein	P42785	Lysosomal Pro-X carboxypeptidase OS=Homo sapiens OX=9606 GN=PRCP PE=1 SV=1	0	FALSE	20.3	12	4	11	4	496	55.8	7.21	23.57	4	0	600802	404931	588848	2.47099e+06	1.07679e+06	621696	High	High	Peak Found	High	High	High	1
FALSE	High	Master Protein	P10619	Lysosomal protective protein OS=Homo sapiens OX=9606 GN=CTSA PE=1 SV=2	0	FALSE	4.786	3	1	4	1	480	54.4	6.61	3.08	1	0	264462	88201.9	81071.2	190580	84327	103281	High	High	High	Peak Found	High	Peak Found	1
FALSE	High	Master Protein	Q14108	Lysosome membrane protein 2 OS=Homo sapiens OX=9606 GN=SCARB2 PE=1 SV=2	0	FALSE	41.672	27	9	28	9	478	54.3	5.14	46.95	9	0	594988	7.20339e+06	2.8967e+06	1.02816e+07	7.81931e+06	1.83487e+07	High	High	High	High	High	High	1
FALSE	High	Master Protein	P11279	Lysosome-associated membrane glycoprotein 1 OS=Homo sapiens OX=9606 GN=LAMP1 PE=1 SV=3	0	FALSE	11.97	7	3	15	3	417	44.9	8.75	33.26	3	0	993214	1.24422e+07	1.44344e+06	1.06247e+07	6.26539e+06	2.57876e+07	High	High	High	High	High	High	1
FALSE	High	Master Protein	P13473	Lysosome-associated membrane glycoprotein 2 OS=Homo sapiens OX=9606 GN=LAMP2 PE=1 SV=2	0	FALSE	22.073	13	5	29	5	410	44.9	5.63	40.72	5	0	2.21787e+06	1.64904e+07	3.7871e+06	1.05182e+07	6.4761e+06	1.72897e+07	High	High	High	High	High	High	1
FALSE	High	Master Protein	P61626	Lysozyme C OS=Homo sapiens OX=9606 GN=LYZ PE=1 SV=1	0.002	FALSE	3.579	8	1	1	1	148	16.5	9.16	1.94	1	0							Not Found	Not Found	Not Found	Not Found	Not Found	High	1
FALSE	High	Master Protein	Q08397	Lysyl oxidase homolog 1 OS=Homo sapiens OX=9606 GN=LOXL1 PE=1 SV=2	0	FALSE	5.145	4	2	5	2	574	63.1	7.52	2.23	2	0	577021	159960	441506	714825	720089	228956	High	Peak Found	Peak Found	High	High	Peak Found	1
FALSE	High	Master Protein	Q9Y4K0	Lysyl oxidase homolog 2 OS=Homo sapiens OX=9606 GN=LOXL2 PE=1 SV=1	0	FALSE	52.492	18	10	31	10	774	86.7	6.38	81.53	10	0	1.62475e+06	2.74874e+06	2.22834e+06	4.38019e+06	1.19759e+07	7.19334e+06	High	High	High	High	High	High	1
FALSE	High	Master Protein	P09603	Macrophage colony-stimulating factor 1 OS=Homo sapiens OX=9606 GN=CSF1 PE=1 SV=2	0	FALSE	135.233	24	11	212	11	554	60.1	5.29	437.52	11	0	2.80773e+08	4.42933e+08	1.55491e+08	3.60081e+07	4.21269e+07	2.2025e+07	High	High	High	High	High	High	1
FALSE	High	Master Protein	Q9H3U5	Major facilitator superfamily domain-containing protein 1 OS=Homo sapiens OX=9606 GN=MFSD1 PE=2 SV=2	0	FALSE	4.487	3	1	2	1	465	51.2	6.74	2.55	1	0						1.54482e+06	Not Found	High	Not Found	Not Found	Not Found	High	1
FALSE	High	Master Protein	Q14764	Major vault protein OS=Homo sapiens OX=9606 GN=MVP PE=1 SV=4	0	FALSE	224.456	51	35	179	35	893	99.3	5.48	349.61	35	0	6.12902e+06	2.55511e+07	1.42225e+07	7.06101e+07	6.08779e+07	1.77611e+08	High	High	High	High	High	High	1	Met-loss+Acetyl [N-Term]
FALSE	High	Master Protein	P40925	Malate dehydrogenase, cytoplasmic OS=Homo sapiens OX=9606 GN=MDH1 PE=1 SV=4	0	FALSE	20.356	13	5	6	5	334	36.4	7.36	11.68	5	0	520362	2.17291e+06	805679	181572	134973	382694	Peak Found	High	High	Peak Found	Peak Found	Peak Found	1
FALSE	High	Master Protein	Q7Z304	MAM domain-containing protein 2 OS=Homo sapiens OX=9606 GN=MAMDC2 PE=1 SV=3	0	FALSE	104.935	38	21	60	21	686	77.5	5.16	120.14	21	0	3.15038e+06	134724	1.18307e+07	1.74992e+07	4.27348e+06	6.22243e+07	High	Peak Found	High	High	High	High	1
FALSE	High	Master Protein	P33908	Mannosyl-oligosaccharide 1,2-alpha-mannosidase IA OS=Homo sapiens OX=9606 GN=MAN1A1 PE=1 SV=3	0	FALSE	53.683	25	11	31	11	653	72.9	6.47	41.57	11	0	7.72471e+06	9.27127e+06	7.17527e+06	2.62457e+06	2.52058e+06	3.95466e+06	High	High	High	High	High	High	1
FALSE	High	Master Protein	O00339	Matrilin-2 OS=Homo sapiens OX=9606 GN=MATN2 PE=1 SV=4	0.007	FALSE	2.897	1	1	1	1	956	106.8	6.27	0	1	0							High	Not Found	Not Found	Not Found	Not Found	Not Found	1
FALSE	High	Master Protein	O15232	Matrilin-3 OS=Homo sapiens OX=9606 GN=MATN3 PE=1 SV=2	0	FALSE	4.765	4	1	2	1	486	52.8	6.7	3.22	1	0							High	Not Found	Not Found	Not Found	High	Not Found	1
FALSE	High	Master Protein	P50281	Matrix metalloproteinase-14 OS=Homo sapiens OX=9606 GN=MMP14 PE=1 SV=3	0	FALSE	15.671	13	6	8	6	582	65.9	7.77	1.75	6	0	1.10979e+06	995766	485235	1.17991e+06	3.58314e+06	1.33044e+06	High	Peak Found	Peak Found	High	Peak Found	High	1
FALSE	High	Master Protein	Q9BRK3	Matrix remodeling-associated protein 8 OS=Homo sapiens OX=9606 GN=MXRA8 PE=1 SV=1	0	FALSE	6.379	5	2	3	2	442	49.1	7.23	3.32	2	0	361737	457532	616250				High	High	Peak Found	Not Found	Not Found	Not Found	1
FALSE	High	Master Protein	Q9NR99	Matrix-remodeling-associated protein 5 OS=Homo sapiens OX=9606 GN=MXRA5 PE=1 SV=3	0	FALSE	256.798	19	37	156	37	2828	312	8.32	279.1	37	0	1.69913e+07	5.15487e+06	4.06011e+06	9.62167e+07	4.56406e+07	2.51998e+07	High	High	High	High	High	High	1
FALSE	High	Master Protein	Q15043	Metal cation symporter ZIP14 OS=Homo sapiens OX=9606 GN=SLC39A14 PE=1 SV=3	0	FALSE	9.933	7	2	5	2	492	54.2	5.33	4.64	2	0	48011.9		111797	819927	226763	624440	Peak Found	Not Found	Peak Found	High	High	High	1
FALSE	High	Master Protein	P01033	Metalloproteinase inhibitor 1 OS=Homo sapiens OX=9606 GN=TIMP1 PE=1 SV=1	0	FALSE	57.056	42	6	63	6	207	23.2	8.1	158.37	6	0	3.19378e+07	2.44027e+07	1.71626e+07	1.40616e+07	8.76987e+06	1.3968e+07	High	High	High	High	High	High	1
FALSE	High	Master Protein	P16035	Metalloproteinase inhibitor 2 OS=Homo sapiens OX=9606 GN=TIMP2 PE=1 SV=2	0	FALSE	58.575	37	7	48	7	220	24.4	7.49	100.17	7	0	1.82537e+07	4.50296e+06	8.17679e+06	9.50207e+06	6.57854e+06	6.857e+06	High	High	High	High	High	High	1
FALSE	High	Master Protein	P35625	Metalloproteinase inhibitor 3 OS=Homo sapiens OX=9606 GN=TIMP3 PE=1 SV=2	0	FALSE	10.115	18	3	10	3	211	24.1	8.72	7	3	0	654975	2.65543e+06	899928	1.00817e+06	868014	199553	High	High	High	High	High	High	1
FALSE	High	Master Protein	P56192	Methionine--tRNA ligase, cytoplasmic OS=Homo sapiens OX=9606 GN=MARS1 PE=1 SV=2	0	FALSE	14.365	7	4	11	4	900	101.1	6.16	5.82	4	0		671507	285072	1.10589e+06	1.40052e+06	787078	Not Found	High	Peak Found	High	High	High	1
FALSE	High	Master Protein	P55083	Microfibril-associated glycoprotein 4 OS=Homo sapiens OX=9606 GN=MFAP4 PE=1 SV=2	0	FALSE	8.147	12	3	7	3	255	28.6	5.63	5.58	3	0	614423	2.719e+06	602809	436491	285672	301920	High	High	High	High	Peak Found	High	1
FALSE	High	Master Protein	P55001	Microfibrillar-associated protein 2 OS=Homo sapiens OX=9606 GN=MFAP2 PE=1 SV=1	0	FALSE	19.198	10	2	22	2	183	20.8	4.97	36.81	2	0	2.17019e+07	8.91833e+06	7.45078e+06	8.00853e+06	1.96535e+06	3.51717e+06	High	High	High	High	High	High	1
FALSE	High	Master Protein	Q13361	Microfibrillar-associated protein 5 OS=Homo sapiens OX=9606 GN=MFAP5 PE=1 SV=1	0	FALSE	7.308	9	2	14	2	173	19.6	5.94	8.59	2	0	994135	5.1821e+06	4.8498e+06	9.27367e+06	1.32523e+07	5.47084e+06	High	High	High	High	High	High	1
FALSE	High	Master Protein	Q9UPN3	Microtubule-actin cross-linking factor 1, isoforms 1/2/3/5 OS=Homo sapiens OX=9606 GN=MACF1 PE=1 SV=4	0	FALSE	120.953	6	36	53	34	7388	837.8	5.39	47.83	36	1	1.22633e+06	2.06813e+07	1.48835e+06	959582	1.19831e+06	399848	Peak Found	High	High	High	High	Peak Found	1
FALSE	High	Master Protein	P78559	Microtubule-associated protein 1A OS=Homo sapiens OX=9606 GN=MAP1A PE=1 SV=6	0	FALSE	11.657	2	3	6	2	2803	305.3	4.92	4.57	3	0	153427	1.00675e+06	125752				High	High	High	Not Found	Not Found	Not Found	1
FALSE	High	Master Protein	P46821	Microtubule-associated protein 1B OS=Homo sapiens OX=9606 GN=MAP1B PE=1 SV=2	0	FALSE	61.744	9	13	25	12	2468	270.5	4.81	41.07	13	1	9.18156e+06	1.07203e+07	7.32533e+06	8.28368e+06	1.02714e+07	2.60003e+06	High	High	High	High	High	Peak Found	1
FALSE	High	Master Protein	P27816	Microtubule-associated protein 4 OS=Homo sapiens OX=9606 GN=MAP4 PE=1 SV=3	0	FALSE	37.661	10	7	11	7	1152	120.9	5.43	19.79	7	0	3.75302e+06	4.12142e+06	1.2063e+06	1.09024e+06	1.36883e+06	498303	High	High	High	High	Peak Found	Peak Found	1
FALSE	High	Master Protein	P21741	Midkine OS=Homo sapiens OX=9606 GN=MDK PE=1 SV=1	0	FALSE	4.363	14	1	1	1	143	15.6	9.79	2.42	1	0	197002						High	Not Found	Not Found	Not Found	Not Found	Not Found	1
FALSE	High	Master Protein	P28482	Mitogen-activated protein kinase 1 OS=Homo sapiens OX=9606 GN=MAPK1 PE=1 SV=3	0	FALSE	10.05	12	4	5	4	360	41.4	6.98	2.13	4	0	36615.2	1.08479e+06	83005.4	283728	858681	477715	Peak Found	High	Peak Found	High	High	Peak Found	1
FALSE	High	Master Protein	P26038	Moesin OS=Homo sapiens OX=9606 GN=MSN PE=1 SV=3	0	FALSE	80.886	33	18	84	13	577	67.8	6.4	159.06	18	5	2.14115e+07	2.82496e+07	1.06083e+07	2.20193e+07	8.78495e+06	1.76789e+07	High	High	High	High	High	High	1
FALSE	High	Master Protein	O15427	Monocarboxylate transporter 4 OS=Homo sapiens OX=9606 GN=SLC16A3 PE=1 SV=1	0	FALSE	6.338	5	2	5	2	465	49.4	7.96	3.96	2	0	171606	553116		374711	700674	858612	Peak Found	High	Not Found	High	Peak Found	High	1	Met-loss [N-Term]
FALSE	High	Master Protein	Q6P9B6	MTOR-associated protein MEAK7 OS=Homo sapiens OX=9606 GN=MEAK7 PE=1 SV=2	0.008	FALSE	2.64	4	1	2	1	456	51	6.24	0	1	0		120560	70703	217768	200553	34218.2	Not Found	Peak Found	Peak Found	High	High	Peak Found	1
FALSE	High	Master Protein	P15941	Mucin-1 OS=Homo sapiens OX=9606 GN=MUC1 PE=1 SV=3	0	FALSE	4.945	1	1	2	1	1255	122	7.47	6.86	1	0			327711	154843	276659	104447	Not Found	Not Found	High	Peak Found	High	Peak Found	1
FALSE	High	Master Protein	O60568	Multifunctional procollagen lysine hydroxylase and glycosyltransferase LH3 OS=Homo sapiens OX=9606 GN=PLOD3 PE=1 SV=1	0	FALSE	96.701	34	20	103	20	738	84.7	6.05	184.6	20	0	1.67939e+07	1.62886e+07	1.69939e+07	1.71242e+07	2.10346e+07	1.84008e+07	High	High	High	High	High	High	1
FALSE	High	Master Protein	P22234	Multifunctional protein ADE2 OS=Homo sapiens OX=9606 GN=PAICS PE=1 SV=3	0	FALSE	44.78	31	10	24	10	425	47	7.23	38.96	10	0	6.66373e+06	7.30851e+06	1.51005e+06	1.02458e+06	998558	2.13106e+06	High	High	High	High	Peak Found	High	1
FALSE	High	Master Protein	Q8NI22	Multiple coagulation factor deficiency protein 2 OS=Homo sapiens OX=9606 GN=MCFD2 PE=1 SV=1	0	FALSE	5.472	16	1	1	1	146	16.4	4.63	2.66	1	0	35285.7		16780.5		128653		Peak Found	Not Found	Peak Found	Not Found	High	Not Found	1
FALSE	High	Master Protein	O75095	Multiple epidermal growth factor-like domains protein 6 OS=Homo sapiens OX=9606 GN=MEGF6 PE=1 SV=4	0	FALSE	54.242	9	8	23	8	1541	161.1	6.38	58.48	8	0	5.08439e+06		3.73367e+06	1.80749e+06	645026		High	Not Found	High	High	High	Not Found	1
FALSE	High	Master Protein	Q7Z7M0	Multiple epidermal growth factor-like domains protein 8 OS=Homo sapiens OX=9606 GN=MEGF8 PE=1 SV=2	0	FALSE	161.477	17	25	53	25	2845	302.9	6.87	138.74	25	0	1.81457e+07	7.69669e+06	5.03998e+06	694059	731444	178207	High	High	High	High	High	Peak Found	1
FALSE	High	Master Protein	Q9UNW1	Multiple inositol polyphosphate phosphatase 1 OS=Homo sapiens OX=9606 GN=MINPP1 PE=1 SV=1	0	FALSE	6.154	5	2	5	2	487	55	7.81	1.64	2	0	350153	141162	67937.5	132002			High	Peak Found	High	High	High	Not Found	1
FALSE	High	Master Protein	Q96S97	Myeloid-associated differentiation marker OS=Homo sapiens OX=9606 GN=MYADM PE=1 SV=2	0	FALSE	5.39	5	2	4	2	322	35.3	8.15	1.85	2	0	17738.3	729406	44324.4	1.32528e+06	70348.9	719313	Peak Found	High	Peak Found	High	High	Peak Found	1
FALSE	High	Master Protein	P05164	Myeloperoxidase OS=Homo sapiens OX=9606 GN=MPO PE=1 SV=1	0	FALSE	11.519	5	4	4	4	745	83.8	8.97	3.75	4	0						3.05241e+06	Not Found	Not Found	Not Found	Not Found	Not Found	High	1
FALSE	High	Master Protein	Q9NZM1	Myoferlin OS=Homo sapiens OX=9606 GN=MYOF PE=1 SV=1	0	FALSE	45.575	7	12	24	12	2061	234.6	6.18	22.23	12	0	246577	934640	491391	3.91037e+06	3.25617e+06	4.36947e+06	Peak Found	Peak Found	Peak Found	High	High	High	1
FALSE	High	Master Protein	P60660	Myosin light polypeptide 6 OS=Homo sapiens OX=9606 GN=MYL6 PE=1 SV=2	0	FALSE	35.055	58	6	40	6	151	16.9	4.65	53.08	6	0	2.21943e+06	2.63243e+06	2.33511e+06	3.47724e+06	4.24282e+06	1.00817e+06	High	High	High	High	High	High	1
FALSE	High	Master Protein	Q6WCQ1	Myosin phosphatase Rho-interacting protein OS=Homo sapiens OX=9606 GN=MPRIP PE=1 SV=3	0.005	FALSE	3.055	2	1	1	1	1025	116.5	6.21	0	1	0	307557	166109	147199			59781.5	High	Peak Found	Peak Found	Not Found	Not Found	Peak Found	1
FALSE	High	Master Protein	O14950	Myosin regulatory light chain 12B OS=Homo sapiens OX=9606 GN=MYL12B PE=1 SV=2	0	FALSE	43.899	51	7	43	7	172	19.8	4.84	88.88	7	0	8.48731e+06	9.31609e+06	4.297e+06	6.14705e+06	5.02487e+06	2.28672e+06	High	High	High	High	High	High	1
FALSE	High	Master Protein	P35580	Myosin-10 OS=Homo sapiens OX=9606 GN=MYH10 PE=1 SV=3	0	FALSE	81.727	8	13	68	3	1976	228.9	5.54	152.85	13	0	75568.5	117153	87052.6	497114	286630	23782.6	Peak Found	Peak Found	Peak Found	High	High	Peak Found	1
FALSE	High	Master Protein	P35579	Myosin-9 OS=Homo sapiens OX=9606 GN=MYH9 PE=1 SV=4	0	FALSE	558.325	43	79	496	69	1960	226.4	5.6	1214.87	79	10	1.48688e+08	2.47848e+08	1.48612e+08	2.73698e+08	4.4704e+08	2.98704e+08	High	High	High	High	High	High	1
FALSE	High	Master Protein	P29966	Myristoylated alanine-rich C-kinase substrate OS=Homo sapiens OX=9606 GN=MARCKS PE=1 SV=4	0	FALSE	19.535	12	3	15	3	332	31.5	4.45	25.77	3	0	3.57694e+06	1.80695e+07	3.26863e+06	3.43362e+06	2.73448e+06	7.93139e+06	High	High	High	High	High	High	1
FALSE	High	Master Protein	Q9UJ70	N-acetyl-D-glucosamine kinase OS=Homo sapiens OX=9606 GN=NAGK PE=1 SV=4	0	FALSE	45.49	37	10	22	10	344	37.4	6.24	39.47	10	0	285162	6.76229e+06	938971	2.21625e+06	3.40947e+06	2.1655e+06	Peak Found	High	High	High	High	High	1
FALSE	High	Master Protein	Q9UJJ9	N-acetylglucosamine-1-phosphotransferase subunit gamma OS=Homo sapiens OX=9606 GN=GNPTG PE=1 SV=1	0	FALSE	10.596	10	2	6	2	305	34	6.95	7.38	2	0	1.59903e+06	194654	206032	432729	236640	310116	High	High	High	High	Peak Found	Peak Found	1
FALSE	High	Master Protein	Q14CX7	N-alpha-acetyltransferase 25, NatB auxiliary subunit OS=Homo sapiens OX=9606 GN=NAA25 PE=1 SV=1	0	FALSE	18.266	6	5	6	5	972	112.2	6.64	6.86	5	0		2.49035e+06				89397.9	Not Found	High	Not Found	Not Found	Not Found	Peak Found	1
FALSE	High	Master Protein	P15559	NAD(P)H dehydrogenase [quinone] 1 OS=Homo sapiens OX=9606 GN=NQO1 PE=1 SV=1	0	FALSE	36.368	29	6	31	6	274	30.8	8.88	57.87	6	0	468005	9.58187e+06	1.72584e+06	1.95444e+06	6.89866e+06	2.56401e+06	High	High	High	High	High	High	1
FALSE	High	Master Protein	P48163	NADP-dependent malic enzyme OS=Homo sapiens OX=9606 GN=ME1 PE=1 SV=1	0	FALSE	9.181	6	3	4	3	572	64.1	6.13	1.98	3	0		1.24487e+06	89354.5	23758.7		165917	Not Found	High	High	Peak Found	Not Found	Peak Found	1
FALSE	High	Master Protein	Q9Y5A7	NEDD8 ultimate buster 1 OS=Homo sapiens OX=9606 GN=NUB1 PE=1 SV=2	0.004	FALSE	3.176	4	1	1	1	615	70.5	5.96	2.5	1	0	154181			840686	717343	272585	Peak Found	Not Found	Not Found	High	Peak Found	Peak Found	1
FALSE	High	Master Protein	Q13564	NEDD8-activating enzyme E1 regulatory subunit OS=Homo sapiens OX=9606 GN=NAE1 PE=1 SV=1	0	FALSE	5.025	4	1	1	1	534	60.2	5.4	2.75	1	0		240133					Not Found	High	Not Found	Not Found	Not Found	Not Found	1
FALSE	High	Master Protein	Q92859	Neogenin OS=Homo sapiens OX=9606 GN=NEO1 PE=1 SV=2	0	FALSE	77.333	12	15	31	15	1461	159.9	6.54	55.66	15	0	1.29707e+07	6.16341e+06	4.74766e+06	665852	324469	223274	High	High	High	Peak Found	Peak Found	Peak Found	1
FALSE	High	Master Protein	P48681	Nestin OS=Homo sapiens OX=9606 GN=NES PE=1 SV=2	0	FALSE	6.033	1	1	1	1	1621	177.3	4.36	2.86	1	0		459461					Not Found	High	Not Found	Not Found	Not Found	Not Found	1
FALSE	High	Master Protein	Q09666	Neuroblast differentiation-associated protein AHNAK OS=Homo sapiens OX=9606 GN=AHNAK PE=1 SV=2	0	FALSE	232.372	25	45	138	45	5890	628.7	6.15	214.92	45	0	3.0674e+07	1.29794e+07	6.58565e+06	2.86985e+07	2.7416e+07	1.74449e+07	High	High	High	High	High	High	1
FALSE	High	Master Protein	P41271	Neuroblastoma suppressor of tumorigenicity 1 OS=Homo sapiens OX=9606 GN=NBL1 PE=1 SV=2	0.007	FALSE	2.763	4	1	1	1	181	19.4	5.29	1.81	1	0	340941	176751	120364	48144.2	58299.5		High	Peak Found	Peak Found	Peak Found	Peak Found	Not Found	1
FALSE	High	Master Protein	O94856	Neurofascin OS=Homo sapiens OX=9606 GN=NFASC PE=1 SV=4	0	FALSE	7.965	1	1	1	1	1347	149.9	6.65	3.5	1	0	413701						High	Not Found	Not Found	Not Found	Not Found	Not Found	1
FALSE	High	Master Protein	Q04721	Neurogenic locus notch homolog protein 2 OS=Homo sapiens OX=9606 GN=NOTCH2 PE=1 SV=3	0	FALSE	68.129	6	9	16	9	2471	265.2	5.14	46.51	9	0	6.50918e+06	974178	2.76217e+06	178215		60570.3	High	Peak Found	High	Peak Found	Not Found	Peak Found	1
FALSE	High	Master Protein	Q9UM47	Neurogenic locus notch homolog protein 3 OS=Homo sapiens OX=9606 GN=NOTCH3 PE=1 SV=2	0	FALSE	22.825	3	4	6	4	2321	243.5	5.39	8.95	4	0	202717	296937	502168	305607	113656	61471.3	High	Peak Found	High	High	Peak Found	Peak Found	1
FALSE	High	Master Protein	O14786	Neuropilin-1 OS=Homo sapiens OX=9606 GN=NRP1 PE=1 SV=3	0	FALSE	133.508	28	18	61	18	923	103.1	5.88	128.05	18	0	2.50085e+07	2.26322e+07	6.16222e+06	1.81458e+06	903430	800681	High	High	High	High	High	Peak Found	1
FALSE	High	Master Protein	O60462	Neuropilin-2 OS=Homo sapiens OX=9606 GN=NRP2 PE=1 SV=3	0	FALSE	6.69	2	2	3	2	931	104.8	5.17	2.46	2	0	420491	236818	147424	125589	143472	278346	High	High	Peak Found	Peak Found	Peak Found	Peak Found	1
FALSE	High	Master Protein	Q9Y639	Neuroplastin OS=Homo sapiens OX=9606 GN=NPTN PE=1 SV=2	0	FALSE	6.037	4	2	8	2	398	44.4	7.99	7.84	2	0		212134		1.83251e+06	1.16778e+06	1.19988e+06	Not Found	Peak Found	Not Found	High	High	High	1
FALSE	High	Master Protein	Q99574	Neuroserpin OS=Homo sapiens OX=9606 GN=SERPINI1 PE=1 SV=1	0	FALSE	27.072	17	6	11	6	410	46.4	4.91	16.35	6	0	1.25179e+06	2.14221e+06	1.06371e+06	51974.6			High	High	High	Peak Found	Not Found	Not Found	1
FALSE	High	Master Protein	Q14697	Neutral alpha-glucosidase AB OS=Homo sapiens OX=9606 GN=GANAB PE=1 SV=3	0	FALSE	133.104	41	24	82	24	944	106.8	6.14	138.09	24	0	1.00786e+06	2.05931e+07	3.15544e+06	1.22645e+07	1.62449e+07	1.15998e+07	Peak Found	High	High	High	High	High	1
FALSE	High	Master Protein	P43007	Neutral amino acid transporter A OS=Homo sapiens OX=9606 GN=SLC1A4 PE=1 SV=1	0	FALSE	18.549	10	3	7	3	532	55.7	6.25	13.38	3	0		329574		1.41978e+06	719533	1.87037e+06	Not Found	Peak Found	Not Found	High	High	High	1
FALSE	High	Master Protein	Q15758	Neutral amino acid transporter B(0) OS=Homo sapiens OX=9606 GN=SLC1A5 PE=1 SV=2	0	FALSE	22.709	10	4	19	4	541	56.6	5.48	38.19	4	0	344017	928519	460623	6.91471e+06	3.95076e+06	7.1031e+06	High	High	High	High	High	High	1
FALSE	High	Master Protein	P59665	Neutrophil defensin 1 OS=Homo sapiens OX=9606 GN=DEFA1 PE=1 SV=1	0.004	FALSE	3.168	10	1	1	1	94	10.2	6.99	1.67	1	0						883218	Not Found	Not Found	Not Found	Not Found	Not Found	High	1
FALSE	High	Master Protein	P80188	Neutrophil gelatinase-associated lipocalin OS=Homo sapiens OX=9606 GN=LCN2 PE=1 SV=2	0	FALSE	6.356	18	2	3	2	198	22.6	8.91	0	2	0		1.75976e+06	1.26338e+06	529785	560625	152565	Not Found	High	Peak Found	Peak Found	Peak Found	High	1
FALSE	High	Master Protein	Q9Y6K9	NF-kappa-B essential modulator OS=Homo sapiens OX=9606 GN=IKBKG PE=1 SV=2	0.007	FALSE	2.85	4	1	2	1	419	48.2	5.71	0	1	0		24765.4		76447.1	39567.7		Not Found	Peak Found	Not Found	High	High	Not Found	1
FALSE	High	Master Protein	Q92542	Nicastrin OS=Homo sapiens OX=9606 GN=NCSTN PE=1 SV=2	0	FALSE	11.885	4	3	11	3	709	78.4	5.99	6.57	3	0	28238.9	1.23488e+06	193014	635623	347092	1.6245e+06	Peak Found	High	High	High	High	High	1
FALSE	High	Master Protein	P40261	Nicotinamide N-methyltransferase OS=Homo sapiens OX=9606 GN=NNMT PE=1 SV=1	0	FALSE	27.03	36	8	15	8	264	29.6	5.74	22.32	8	0	321460	9.7398e+06	1.61971e+06	1.70477e+06	2.07069e+06	1.45748e+06	Peak Found	High	High	High	High	High	1
FALSE	High	Master Protein	P43490	Nicotinamide phosphoribosyltransferase OS=Homo sapiens OX=9606 GN=NAMPT PE=1 SV=1	0	FALSE	9.19	9	2	4	2	491	55.5	7.15	3.47	2	0	137258	638851	112047	213160	248845		Peak Found	High	High	Peak Found	High	Not Found	1
FALSE	High	Master Protein	P14543	Nidogen-1 OS=Homo sapiens OX=9606 GN=NID1 PE=1 SV=3	0	FALSE	341.304	51	38	401	37	1247	136.3	5.29	1113.64	38	1	2.84697e+08	1.53552e+08	2.08663e+08	2.48069e+08	2.03254e+08	1.67759e+08	High	High	High	High	High	High	1
FALSE	High	Master Protein	Q14112	Nidogen-2 OS=Homo sapiens OX=9606 GN=NID2 PE=1 SV=3	0	FALSE	55.332	11	11	37	10	1375	151.2	5.29	64.36	11	0	3.28478e+06	2.9639e+06	2.03158e+06	5.12693e+06	1.10045e+07	3.61313e+06	High	High	High	High	High	High	1
FALSE	High	Master Protein	Q5JPE7	Nodal modulator 2 OS=Homo sapiens OX=9606 GN=NOMO2 PE=1 SV=1	0	FALSE	24.263	6	6	9	6	1267	139.4	5.76	9.9	6	0	1.60605e+06	595666	568432	124560	715872	92136.8	High	Peak Found	High	Peak Found	Peak Found	Peak Found	1
FALSE	High	Master Protein	Q15233	Non-POU domain-containing octamer-binding protein OS=Homo sapiens OX=9606 GN=NONO PE=1 SV=4	0	FALSE	5.725	7	3	5	2	471	54.2	8.95	3.71	3	0		402006		109448	740238	442109	Not Found	High	Not Found	High	High	Peak Found	1
FALSE	High	Master Protein	O15118	NPC intracellular cholesterol transporter 1 OS=Homo sapiens OX=9606 GN=NPC1 PE=1 SV=2	0	FALSE	27.675	7	7	14	7	1278	142.1	5.36	9.34	7	0	73386.6	1.02009e+07	384136	2.49768e+06	285065	3.78963e+06	High	High	High	High	Peak Found	High	1
FALSE	High	Master Protein	P49321	Nuclear autoantigenic sperm protein OS=Homo sapiens OX=9606 GN=NASP PE=1 SV=2	0	FALSE	60.625	23	11	15	11	788	85.2	4.3	24.97	11	0	893388	1.45332e+07	384269	24217.8		9234.26	High	High	High	Peak Found	Not Found	Peak Found	1
FALSE	High	Master Protein	Q14980	Nuclear mitotic apparatus protein 1 OS=Homo sapiens OX=9606 GN=NUMA1 PE=1 SV=2	0	FALSE	48.4	8	11	23	11	2115	238.1	5.78	27.17	11	0	2.35692e+06	1.14347e+06	641778	456486	165312	171359	High	High	High	High	High	Peak Found	1
FALSE	High	Master Protein	Q9UHY1	Nuclear receptor-binding protein OS=Homo sapiens OX=9606 GN=NRBP1 PE=1 SV=1	0	FALSE	8.497	6	2	9	2	535	59.8	5.08	7.46	2	0	39382.3	673022	56399.4	390763	290353	138327	High	High	High	High	High	High	1
FALSE	High	Master Protein	P61970	Nuclear transport factor 2 OS=Homo sapiens OX=9606 GN=NUTF2 PE=1 SV=1	0	FALSE	10.361	19	2	3	2	127	14.5	5.38	5.27	2	0	62133.2	1.48976e+06	396513		1.14383e+06	80277.5	High	Peak Found	Peak Found	Not Found	High	Peak Found	1
FALSE	High	Master Protein	Q02818	Nucleobindin-1 OS=Homo sapiens OX=9606 GN=NUCB1 PE=1 SV=4	0	FALSE	171.658	57	22	86	22	461	53.8	5.25	230.08	22	0	1.02899e+08	5.74375e+07	2.61338e+07	4.99959e+06	5.25784e+06	2.16332e+06	High	High	High	High	High	Peak Found	1
FALSE	High	Master Protein	P80303	Nucleobindin-2 OS=Homo sapiens OX=9606 GN=NUCB2 PE=1 SV=3	0	FALSE	47.075	23	7	22	7	420	50.2	5.12	47.64	7	0	6.70944e+06	1.79251e+06	852948	451896	250955	273830	High	High	High	High	High	Peak Found	1
FALSE	High	Master Protein	P06748	Nucleophosmin OS=Homo sapiens OX=9606 GN=NPM1 PE=1 SV=2	0	FALSE	12.833	11	2	2	2	294	32.6	4.78	3.97	2	0	927660	322229					High	Peak Found	Not Found	Not Found	Not Found	Not Found	1
FALSE	High	Master Protein	P12270	Nucleoprotein TPR OS=Homo sapiens OX=9606 GN=TPR PE=1 SV=3	0	FALSE	28.914	4	6	15	6	2363	267.1	5.02	24.67	6	0	1.09216e+08	5.34102e+07	8.26462e+07	7.87334e+07	8.28199e+07	7.95114e+07	High	High	High	High	Peak Found	Peak Found	1	Met-loss+Acetyl [N-Term]
FALSE	High	Master Protein	P15531	Nucleoside diphosphate kinase A OS=Homo sapiens OX=9606 GN=NME1 PE=1 SV=1	0	FALSE	14.449	24	3	13	3	152	17.1	6.19	20.37	3	0	1.40896e+06	3.21805e+06	804997	626531	1.28932e+06	2.93353e+06	High	High	High	High	High	High	1
FALSE	High	Master Protein	P55209	Nucleosome assembly protein 1-like 1 OS=Homo sapiens OX=9606 GN=NAP1L1 PE=1 SV=1	0	FALSE	10.952	5	1	6	1	391	45.3	4.46	15.47	1	0				544625	715916	377589	High	High	High	Peak Found	High	High	1
FALSE	High	Master Protein	Q99733	Nucleosome assembly protein 1-like 4 OS=Homo sapiens OX=9606 GN=NAP1L4 PE=1 SV=1	0.001	FALSE	4.237	5	1	1	1	375	42.8	4.69	2.38	1	0					574563	229145	Not Found	Not Found	Not Found	Not Found	High	Peak Found	1
FALSE	High	Master Protein	Q96RS6	NudC domain-containing protein 1 OS=Homo sapiens OX=9606 GN=NUDCD1 PE=1 SV=2	0.008	FALSE	2.629	1	1	1	1	583	66.7	5.11	1.74	1	0	59492.8	475528	122071		109735	125925	Peak Found	High	Peak Found	Not Found	Peak Found	Peak Found	1
FALSE	High	Master Protein	Q9NTK5	Obg-like ATPase 1 OS=Homo sapiens OX=9606 GN=OLA1 PE=1 SV=2	0	FALSE	8.176	8	2	5	2	396	44.7	7.81	2.43	2	0	112843	493557	158997	86795	364862	150599	Peak Found	High	Peak Found	Peak Found	High	Peak Found	1
FALSE	High	Master Protein	Q68BL7	Olfactomedin-like protein 2A OS=Homo sapiens OX=9606 GN=OLFML2A PE=2 SV=1	0	FALSE	23.301	11	6	8	5	652	73	7.81	10.39	6	0	2.17322e+06	425574	545992	25865	41618.2		High	High	High	Peak Found	Peak Found	Not Found	1
FALSE	High	Master Protein	Q68BL8	Olfactomedin-like protein 2B OS=Homo sapiens OX=9606 GN=OLFML2B PE=2 SV=2	0	FALSE	144.493	34	20	113	19	750	83.9	5.2	268.88	20	1	1.298e+08	1.46432e+08	8.13368e+07	3.5211e+07	3.40223e+07	2.43258e+07	High	High	High	High	High	High	1
FALSE	High	Master Protein	Q9NRN5	Olfactomedin-like protein 3 OS=Homo sapiens OX=9606 GN=OLFML3 PE=2 SV=1	0	FALSE	52.291	31	11	66	11	406	46	6.57	135.64	11	0	3.44605e+07	1.51113e+07	1.78686e+07	3.1467e+07	3.32863e+07	2.01722e+07	High	High	High	High	High	High	1
FALSE	High	Master Protein	Q8NGA1	Olfactory receptor 1M1 OS=Homo sapiens OX=9606 GN=OR1M1 PE=2 SV=1	0.006	FALSE	2.741	2	1	2	1	313	34.8	8.91	1.97	1	0		281110		727889	476431	809086	Not Found	High	Not Found	Peak Found	High	Peak Found	1
FALSE	High	Master Protein	Q99983	Osteomodulin OS=Homo sapiens OX=9606 GN=OMD PE=1 SV=1	0	FALSE	15.3	10	3	4	3	421	49.5	5.59	9.29	3	0	3.49735e+06	1.05508e+06	1.8116e+06	67823		110103	High	Peak Found	High	Peak Found	Not Found	Peak Found	1
FALSE	High	Master Protein	Q8WX93	Palladin OS=Homo sapiens OX=9606 GN=PALLD PE=1 SV=3	0	FALSE	8.691	2	3	3	3	1383	150.5	7.09	0	3	0		457139		239544	546057		Not Found	High	Not Found	Peak Found	High	Not Found	1
FALSE	High	Master Protein	Q13219	Pappalysin-1 OS=Homo sapiens OX=9606 GN=PAPPA PE=1 SV=3	0	FALSE	53.332	9	12	18	12	1627	180.9	6.18	32.85	12	0	9.36752e+06	272864	1.44889e+06	1.22754e+06	607755	251119	High	Peak Found	High	High	Peak Found	Peak Found	1
FALSE	High	Master Protein	Q96HC4	PDZ and LIM domain protein 5 OS=Homo sapiens OX=9606 GN=PDLIM5 PE=1 SV=5	0	FALSE	7.271	5	3	7	3	596	63.9	8.21	2.13	3	0	393222	1.49758e+06		1.68141e+06	237941	362771	High	High	Not Found	High	High	Peak Found	1
FALSE	High	Master Protein	P26022	Pentraxin-related protein PTX3 OS=Homo sapiens OX=9606 GN=PTX3 PE=1 SV=3	0	FALSE	212.07	56	17	782	17	381	41.9	5.01	1416.2	17	0	1.21276e+09	1.07605e+09	2.14667e+09	1.97653e+09	2.2602e+09	2.06007e+09	High	High	High	High	High	High	1
FALSE	High	Master Protein	P19021	Peptidyl-glycine alpha-amidating monooxygenase OS=Homo sapiens OX=9606 GN=PAM PE=1 SV=2	0	FALSE	21.979	5	4	7	4	973	108.3	6.42	10.71	4	0	2.46289e+06		391653	221391		46805.2	High	Not Found	High	High	Not Found	Peak Found	1
FALSE	High	Master Protein	P62937	Peptidyl-prolyl cis-trans isomerase A OS=Homo sapiens OX=9606 GN=PPIA PE=1 SV=2	0	FALSE	21.076	43	6	26	6	165	18	7.81	26.29	6	0	1.90657e+06	5.61813e+06	1.48175e+06	4.14689e+06	2.86455e+06	4.07948e+06	High	High	High	High	High	High	1	Met-loss [N-Term]; Met-loss+Acetyl [N-Term]
FALSE	High	Master Protein	P23284	Peptidyl-prolyl cis-trans isomerase B OS=Homo sapiens OX=9606 GN=PPIB PE=1 SV=2	0	FALSE	30.119	37	8	21	8	216	23.7	9.41	28.73	8	0	614914	1.92266e+07	4.3533e+06	2.43072e+06	1.26136e+06	1.23614e+06	High	High	High	High	High	Peak Found	1
FALSE	High	Master Protein	P45877	Peptidyl-prolyl cis-trans isomerase C OS=Homo sapiens OX=9606 GN=PPIC PE=1 SV=1	0.001	FALSE	3.804	4	1	5	1	212	22.7	8.4	5.74	1	0	331808	248729	111582	317357	296197	104291	High	High	High	High	High	Peak Found	1
FALSE	High	Master Protein	Q96AY3	Peptidyl-prolyl cis-trans isomerase FKBP10 OS=Homo sapiens OX=9606 GN=FKBP10 PE=1 SV=1	0	FALSE	38.036	20	9	25	9	582	64.2	5.62	29.05	9	0	1.07237e+06	5.42506e+06	1.44885e+06	4.02844e+06	5.16593e+06	5.09559e+06	High	High	High	High	High	High	1
FALSE	High	Master Protein	Q02790	Peptidyl-prolyl cis-trans isomerase FKBP4 OS=Homo sapiens OX=9606 GN=FKBP4 PE=1 SV=3	0	FALSE	8.834	6	2	3	2	459	51.8	5.43	0	2	0	54849	524260		125935	132336	42486	Peak Found	High	Not Found	High	Peak Found	Peak Found	1
FALSE	High	Master Protein	Q13451	Peptidyl-prolyl cis-trans isomerase FKBP5 OS=Homo sapiens OX=9606 GN=FKBP5 PE=1 SV=2	0	FALSE	13.832	9	3	3	3	457	51.2	5.9	6.46	3	0	57103.2	1.27927e+06	81967.7		150159		Peak Found	High	Peak Found	Not Found	Peak Found	Not Found	1
FALSE	High	Master Protein	O95302	Peptidyl-prolyl cis-trans isomerase FKBP9 OS=Homo sapiens OX=9606 GN=FKBP9 PE=1 SV=2	0	FALSE	9.843	4	1	3	1	570	63	5.08	9.51	1	0	85431.8	25322.3	30622.4	445780	753604	84106.2	Peak Found	Peak Found	Peak Found	High	High	Peak Found	1
FALSE	High	Master Protein	O60664	Perilipin-3 OS=Homo sapiens OX=9606 GN=PLIN3 PE=1 SV=3	0	FALSE	4.695	4	1	3	1	434	47	5.44	2.3	1	0	139922	184817	138617	159446	329594	250928	Peak Found	Peak Found	High	Peak Found	High	High	1
FALSE	High	Master Protein	Q15063	Periostin OS=Homo sapiens OX=9606 GN=POSTN PE=1 SV=2	0	FALSE	553.404	68	54	684	54	836	93.3	7.53	1661.45	54	0	1.99748e+09	8.08052e+08	8.50554e+08	3.01248e+08	3.67504e+08	1.24337e+09	High	High	High	High	High	High	1
FALSE	High	Master Protein	O14936	Peripheral plasma membrane protein CASK OS=Homo sapiens OX=9606 GN=CASK PE=1 SV=3	0	FALSE	6.241	2	2	2	2	926	105.1	6.43	0	2	0	88247.7	181190	75805.1	540010	267801	141021	Peak Found	Peak Found	Peak Found	High	Peak Found	Peak Found	1
FALSE	High	Master Protein	Q92626	Peroxidasin homolog OS=Homo sapiens OX=9606 GN=PXDN PE=1 SV=2	0	FALSE	408.37	50	53	342	53	1479	165.2	7.17	771.19	53	0	2.15187e+08	6.27049e+07	8.60148e+07	8.92671e+07	6.53632e+07	7.09496e+07	High	High	High	High	High	High	1
FALSE	High	Master Protein	Q06830	Peroxiredoxin-1 OS=Homo sapiens OX=9606 GN=PRDX1 PE=1 SV=1	0	FALSE	17.904	26	6	25	4	199	22.1	8.13	35.53	6	0	1.49379e+06	7.48725e+06	1.45542e+06	1.78823e+06	2.82949e+06	2.82469e+06	High	High	High	High	High	High	1
FALSE	High	Master Protein	P32119	Peroxiredoxin-2 OS=Homo sapiens OX=9606 GN=PRDX2 PE=1 SV=5	0	FALSE	9.826	21	4	13	4	198	21.9	5.97	5.25	4	0	464961	2.22219e+06	577279	783405	881050	639052	High	High	High	High	High	High	1
FALSE	High	Master Protein	Q13162	Peroxiredoxin-4 OS=Homo sapiens OX=9606 GN=PRDX4 PE=1 SV=1	0	FALSE	52.072	39	8	39	6	271	30.5	6.29	86.81	8	2	2.16945e+07	8.79315e+07	1.83361e+07	1.16566e+07	9.04308e+06	1.1624e+07	High	High	High	High	High	High	1
FALSE	High	Master Protein	P30041	Peroxiredoxin-6 OS=Homo sapiens OX=9606 GN=PRDX6 PE=1 SV=3	0	FALSE	8.301	8	1	3	1	224	25	6.38	8.6	1	0	82194.8	109102	80172.6	239777	273856	63546.4	Peak Found	Peak Found	High	High	High	Peak Found	1
FALSE	High	Master Protein	Q9Y285	Phenylalanine--tRNA ligase alpha subunit OS=Homo sapiens OX=9606 GN=FARSA PE=1 SV=3	0	FALSE	6.45	3	1	4	1	508	57.5	7.8	2.25	1	0		169838	36422.9	167508	175439	88093.4	Not Found	High	Peak Found	High	High	High	1
FALSE	High	Master Protein	Q13492	Phosphatidylinositol-binding clathrin assembly protein OS=Homo sapiens OX=9606 GN=PICALM PE=1 SV=2	0	FALSE	12.851	6	2	6	2	652	70.7	7.9	12.74	2	0		625030	107171	340325	353853		High	High	High	High	High	Not Found	1
FALSE	High	Master Protein	O95394	Phosphoacetylglucosamine mutase OS=Homo sapiens OX=9606 GN=PGM3 PE=1 SV=1	0	FALSE	20.715	11	6	16	6	542	59.8	6.25	13.58	6	0	400723	4.01641e+06	618635	1.43224e+06	1.23373e+06	1.24822e+06	Peak Found	High	High	High	High	High	1
FALSE	High	Master Protein	P36871	Phosphoglucomutase-1 OS=Homo sapiens OX=9606 GN=PGM1 PE=1 SV=3	0	FALSE	57.086	29	14	36	14	562	61.4	6.76	55.77	14	0	366642	1.64579e+07	2.32707e+06	1.09176e+07	1.25293e+07	6.22081e+06	Peak Found	High	High	High	High	High	1
FALSE	High	Master Protein	P00558	Phosphoglycerate kinase 1 OS=Homo sapiens OX=9606 GN=PGK1 PE=1 SV=3	0	FALSE	73.738	42	13	58	13	417	44.6	8.1	103.88	13	0	1.46471e+06	3.65397e+07	4.89922e+06	9.2683e+06	1.69102e+07	1.04467e+07	High	High	High	High	High	High	1
FALSE	High	Master Protein	P18669	Phosphoglycerate mutase 1 OS=Homo sapiens OX=9606 GN=PGAM1 PE=1 SV=2	0	FALSE	42.85	39	6	25	6	254	28.8	7.18	40.09	6	0	727032	9.46696e+06	2.2906e+06	1.75956e+06	3.02648e+06	3.90807e+06	High	High	High	High	High	High	1
FALSE	High	Master Protein	O14495	Phospholipid phosphatase 3 OS=Homo sapiens OX=9606 GN=PLPP3 PE=1 SV=1	0.001	FALSE	4.066	4	1	2	1	311	35.1	9.14	4.22	1	0		195009	202029	365130	667391	885452	Not Found	Peak Found	Peak Found	Peak Found	High	High	1
FALSE	High	Master Protein	Q9NRY6	Phospholipid scramblase 3 OS=Homo sapiens OX=9606 GN=PLSCR3 PE=1 SV=2	0	FALSE	8.452	9	2	10	2	295	31.6	6.65	18.96	2	0	565005	1.16333e+06	1.00004e+06	2.06213e+06	2.45399e+06	4.67321e+06	High	High	High	High	High	High	1
FALSE	High	Master Protein	P55058	Phospholipid transfer protein OS=Homo sapiens OX=9606 GN=PLTP PE=1 SV=1	0	FALSE	74.151	35	13	35	13	493	54.7	7.01	69.58	13	0	1.00733e+07	2.01578e+07	4.86039e+06	1.87414e+06	959925	2.39633e+06	High	High	High	High	Peak Found	High	1
FALSE	High	Master Protein	O94823	Phospholipid-transporting ATPase VB OS=Homo sapiens OX=9606 GN=ATP10B PE=1 SV=2	0.004	FALSE	3.151	1	1	1	1	1461	165.3	6.89	0	1	0							Not Found	Not Found	High	Not Found	Not Found	Not Found	1
FALSE	High	Master Protein	P36955	Pigment epithelium-derived factor OS=Homo sapiens OX=9606 GN=SERPINF1 PE=1 SV=4	0	FALSE	92.038	54	15	34	15	418	46.3	6.38	77	15	0	2.94665e+07	166629	3.75538e+07	269582	859444	324889	High	Peak Found	High	Peak Found	High	Peak Found	1
FALSE	High	Master Protein	Q13835	Plakophilin-1 OS=Homo sapiens OX=9606 GN=PKP1 PE=1 SV=2	0.01	FALSE	2.519	1	1	2	1	747	82.8	9.13	1.62	1	0		862824	154830	356171	464075	592002	Not Found	High	Peak Found	Peak Found	Peak Found	High	1
FALSE	High	Master Protein	P20020	Plasma membrane calcium-transporting ATPase 1 OS=Homo sapiens OX=9606 GN=ATP2B1 PE=1 SV=4	0	FALSE	4.802	1	1	1	1	1220	134.6	5.91	2.19	1	0				269615			Not Found	Not Found	Not Found	High	Not Found	Not Found	1
FALSE	High	Master Protein	P23634	Plasma membrane calcium-transporting ATPase 4 OS=Homo sapiens OX=9606 GN=ATP2B4 PE=1 SV=2	0	FALSE	14.179	3	2	6	2	1241	137.8	6.6	8.32	2	0				501447	222388	311522	Not Found	Not Found	Not Found	High	High	High	1
FALSE	High	Master Protein	P05155	Plasma protease C1 inhibitor OS=Homo sapiens OX=9606 GN=SERPING1 PE=1 SV=2	0	FALSE	149.63	36	18	114	16	500	55.1	6.55	260.12	18	2	5.4695e+08	1.14935e+08	4.25658e+07	2.04379e+07	1.8037e+07	9.6036e+06	High	High	High	High	High	High	1
FALSE	High	Master Protein	P05121	Plasminogen activator inhibitor 1 OS=Homo sapiens OX=9606 GN=SERPINE1 PE=1 SV=1	0	FALSE	77.064	32	11	100	11	402	45	7.2	158.12	11	0	3.28471e+07	3.8815e+06	2.79314e+07	2.0903e+07	1.48018e+07	1.21006e+07	High	High	High	High	High	High	1
FALSE	High	Master Protein	P13797	Plastin-3 OS=Homo sapiens OX=9606 GN=PLS3 PE=1 SV=4	0	FALSE	65.274	28	13	23	13	630	70.8	5.6	43.45	13	0	972530	8.80539e+06	1.43251e+06	1.65707e+06	1.15486e+06	1.4713e+06	High	High	High	High	High	High	1
FALSE	High	Master Protein	P68402	Platelet-activating factor acetylhydrolase IB subunit alpha2 OS=Homo sapiens OX=9606 GN=PAFAH1B2 PE=1 SV=1	0	FALSE	7.566	8	1	3	1	229	25.6	5.92	4.43	1	0		209422		103933	64235.9	48459.9	Not Found	High	Not Found	High	High	Peak Found	1
FALSE	High	Master Protein	P43034	Platelet-activating factor acetylhydrolase IB subunit beta OS=Homo sapiens OX=9606 GN=PAFAH1B1 PE=1 SV=2	0	FALSE	8.754	7	3	4	2	410	46.6	7.37	3.77	3	0	139277	649657	259626	92933.6	118037		High	High	Peak Found	Peak Found	Peak Found	Not Found	1
FALSE	High	Master Protein	Q9NRA1	Platelet-derived growth factor C OS=Homo sapiens OX=9606 GN=PDGFC PE=1 SV=2	0	FALSE	15.278	16	4	4	4	345	39	6.14	4.35	4	0	786972	319594	154625		111341		High	Peak Found	Peak Found	Not Found	Peak Found	Not Found	1
FALSE	High	Master Protein	P16234	Platelet-derived growth factor receptor alpha OS=Homo sapiens OX=9606 GN=PDGFRA PE=1 SV=1	0	FALSE	19.569	8	4	4	4	1089	122.6	5.17	3.88	4	0	606271	927404	170429	30177.8			High	High	Peak Found	Peak Found	Not Found	Not Found	1
FALSE	High	Master Protein	P09619	Platelet-derived growth factor receptor beta OS=Homo sapiens OX=9606 GN=PDGFRB PE=1 SV=1	0	FALSE	53.527	15	11	38	11	1106	123.9	4.98	71.76	11	0	2.30296e+06	3.85479e+06	1.31313e+06	6.00395e+06	2.44911e+06	3.41445e+06	High	High	High	High	High	High	1
FALSE	High	Master Protein	Q15198	Platelet-derived growth factor receptor-like protein OS=Homo sapiens OX=9606 GN=PDGFRL PE=1 SV=1	0	FALSE	7.813	8	2	2	2	375	41.8	8.5	3.75	2	0	1.27751e+06						High	Not Found	Not Found	Not Found	Not Found	Not Found	1
FALSE	High	Master Protein	Q8TD55	Pleckstrin homology domain-containing family O member 2 OS=Homo sapiens OX=9606 GN=PLEKHO2 PE=1 SV=1	0.007	FALSE	2.923	5	1	1	1	490	53.3	5.43	0	1	0		99778.5		112800		23248.9	Not Found	Peak Found	Not Found	High	Not Found	Peak Found	1
FALSE	High	Master Protein	Q15149	Plectin OS=Homo sapiens OX=9606 GN=PLEC PE=1 SV=3	0	FALSE	962.757	44	176	959	174	4684	531.5	5.96	2033.99	176	1	2.76086e+08	1.10511e+09	3.14929e+08	2.70636e+08	4.06095e+08	2.20468e+08	High	High	High	High	High	High	1
FALSE	High	Master Protein	Q6UX71	Plexin domain-containing protein 2 OS=Homo sapiens OX=9606 GN=PLXDC2 PE=1 SV=1	0	FALSE	48.593	19	8	22	8	529	59.5	6.46	32.16	8	0	9.643e+06	3.93079e+06	3.02642e+06	842116	770324	4.31313e+06	High	High	High	High	High	High	1
FALSE	High	Master Protein	O43157	Plexin-B1 OS=Homo sapiens OX=9606 GN=PLXNB1 PE=1 SV=3	0	FALSE	27.965	4	3	4	3	2135	232.2	5.49	11.16	3	0	201054	3.77124e+06					High	High	Not Found	Not Found	Not Found	Not Found	1
FALSE	High	Master Protein	O15031	Plexin-B2 OS=Homo sapiens OX=9606 GN=PLXNB2 PE=1 SV=3	0	FALSE	50.453	10	11	16	11	1838	205	6.24	17.43	11	0	2.25221e+06	1.48862e+06	643441	995697		492717	High	High	High	High	Not Found	Peak Found	1
FALSE	High	Master Protein	Q7Z5L7	Podocan OS=Homo sapiens OX=9606 GN=PODN PE=1 SV=2	0	FALSE	56.424	23	10	45	10	613	68.9	6.99	68.33	10	0	5.35556e+06	227839	3.82716e+06	5.13742e+06	3.29273e+06	5.15175e+06	High	Peak Found	High	High	High	High	1
FALSE	High	Master Protein	Q15365	Poly(rC)-binding protein 1 OS=Homo sapiens OX=9606 GN=PCBP1 PE=1 SV=2	0	FALSE	13.511	9	3	6	1	356	37.5	7.09	4.67	3	0	247186	1.22638e+06	318401	357914			Peak Found	High	Peak Found	Peak Found	Not Found	Not Found	1
FALSE	High	Master Protein	Q15366	Poly(rC)-binding protein 2 OS=Homo sapiens OX=9606 GN=PCBP2 PE=1 SV=1	0	FALSE	13.551	9	3	6	1	365	38.6	6.79	4.43	3	3		2.29679e+06		426261	310454	176351	Not Found	High	Not Found	Peak Found	Not Found	Peak Found	1
FALSE	High	Master Protein	P11940	Polyadenylate-binding protein 1 OS=Homo sapiens OX=9606 GN=PABPC1 PE=1 SV=2	0	FALSE	71.847	33	16	51	11	636	70.6	9.5	82.87	16	6	1.16268e+07	4.52245e+07	7.17427e+06	3.35097e+06	4.93101e+06	1.63373e+06	High	High	High	High	High	High	1	Acetyl [N-Term]
FALSE	High	Master Protein	Q13310	Polyadenylate-binding protein 4 OS=Homo sapiens OX=9606 GN=PABPC4 PE=1 SV=1	0	FALSE	34.97	17	8	16	3	644	70.7	9.26	28.13	8	0	679682	2.41942e+06	326993	178453			High	High	Peak Found	Peak Found	Not Found	Not Found	1
FALSE	High	Master Protein	P98161	Polycystin-1 OS=Homo sapiens OX=9606 GN=PKD1 PE=1 SV=3	0	FALSE	40.137	4	10	19	10	4303	462.2	6.73	26.81	10	0	743843	562354	2.15369e+06	1.04778e+06	431802	620618	High	Peak Found	High	High	High	High	1
FALSE	High	Master Protein	P01833	Polymeric immunoglobulin receptor OS=Homo sapiens OX=9606 GN=PIGR PE=1 SV=4	0.004	FALSE	3.095	3	2	2	2	764	83.2	5.74	0	2	0						1.50668e+06	Not Found	Not Found	Not Found	Not Found	Not Found	High	1
FALSE	High	Master Protein	Q10471	Polypeptide N-acetylgalactosaminyltransferase 2 OS=Homo sapiens OX=9606 GN=GALNT2 PE=1 SV=1	0	FALSE	7.545	5	2	6	1	571	64.7	8.35	8.41	2	0	114449			96436.9		91051.9	High	Not Found	Not Found	Peak Found	High	Peak Found	1
FALSE	High	Master Protein	Q7Z7M9	Polypeptide N-acetylgalactosaminyltransferase 5 OS=Homo sapiens OX=9606 GN=GALNT5 PE=1 SV=1	0	FALSE	159.318	29	25	116	24	940	106.2	9.47	245.83	25	1	1.6681e+08	4.6067e+07	8.06563e+07	6.79053e+06	5.35318e+06	7.57221e+06	High	High	High	High	High	High	1
FALSE	High	Master Protein	O75915	PRA1 family protein 3 OS=Homo sapiens OX=9606 GN=ARL6IP5 PE=1 SV=1	0	FALSE	9.549	21	3	13	3	188	21.6	9.77	2.53	3	0	434532	427428	273316	845857	784649	116453	High	High	High	High	High	High	1	Acetyl [N-Term]
FALSE	High	Master Protein	O43143	Pre-mRNA-splicing factor ATP-dependent RNA helicase DHX15 OS=Homo sapiens OX=9606 GN=DHX15 PE=1 SV=2	0.001	FALSE	3.692	2	1	1	1	795	90.9	7.46	0	1	0		269432			405524	115902	Not Found	Peak Found	Not Found	Not Found	High	Peak Found	1
FALSE	High	Master Protein	P61758	Prefoldin subunit 3 OS=Homo sapiens OX=9606 GN=VBP1 PE=1 SV=4	0	FALSE	19.94	20	3	9	3	197	22.6	7.11	15.44	3	0	651865	2.68474e+06	311996	95831.7	178160	154679	High	High	High	Peak Found	Peak Found	Peak Found	1
FALSE	High	Master Protein	Q9NQP4	Prefoldin subunit 4 OS=Homo sapiens OX=9606 GN=PFDN4 PE=1 SV=1	0	FALSE	7.316	17	2	3	2	134	15.3	4.53	0	2	0	500758	1.1401e+06	280575			202553	High	High	Peak Found	Not Found	Not Found	Peak Found	1
FALSE	High	Master Protein	Q99471	Prefoldin subunit 5 OS=Homo sapiens OX=9606 GN=PFDN5 PE=1 SV=2	0.007	FALSE	2.894	12	1	1	1	154	17.3	6.33	0	1	0	98370.2	226708	57013.7	51290		77738.9	Peak Found	High	Peak Found	Peak Found	Not Found	Peak Found	1
FALSE	High	Master Protein	Q15238	Pregnancy-specific beta-1-glycoprotein 5 OS=Homo sapiens OX=9606 GN=PSG5 PE=1 SV=3	0	FALSE	9.139	10	2	2	2	335	37.7	8.87	5.59	2	0	798276	76946.4	121990	73110.1		53394.2	High	Peak Found	Peak Found	Peak Found	Not Found	Peak Found	1
FALSE	High	Master Protein	P02545	Prelamin-A/C OS=Homo sapiens OX=9606 GN=LMNA PE=1 SV=1	0	FALSE	222.484	51	31	216	30	664	74.1	7.02	540.44	31	1	1.31862e+08	2.72474e+08	1.6919e+08	1.20424e+08	1.08499e+08	3.70914e+07	High	High	High	High	High	High	1
FALSE	High	Master Protein	Q9UI14	Prenylated Rab acceptor protein 1 OS=Homo sapiens OX=9606 GN=RABAC1 PE=1 SV=1	0	FALSE	4.75	8	1	1	1	185	20.6	7.34	2.35	1	0		394936					Not Found	High	Not Found	Not Found	Not Found	Not Found	1
FALSE	High	Master Protein	P26196	Probable ATP-dependent RNA helicase DDX6 OS=Homo sapiens OX=9606 GN=DDX6 PE=1 SV=2	0	FALSE	21.468	13	4	8	4	483	54.4	8.66	14.13	4	0	105517	3.23606e+06	179275	646429	1.72506e+06	648745	Peak Found	High	Peak Found	High	High	High	1
FALSE	High	Master Protein	O95671	Probable bifunctional dTTP/UTP pyrophosphatase/methyltransferase protein OS=Homo sapiens OX=9606 GN=ASMTL PE=1 SV=3	0	FALSE	7.513	4	1	1	1	621	68.8	6.07	2.56	1	0							Not Found	High	Not Found	Not Found	Not Found	Not Found	1
FALSE	High	Master Protein	O00507	Probable ubiquitin carboxyl-terminal hydrolase FAF-Y OS=Homo sapiens OX=9606 GN=USP9Y PE=2 SV=2	0	FALSE	10.075	1	2	3	2	2555	290.9	5.86	3.22	2	0			28753	182290	351087	77462.7	Not Found	Not Found	Peak Found	High	High	Peak Found	1
FALSE	High	Master Protein	Q15113	Procollagen C-endopeptidase enhancer 1 OS=Homo sapiens OX=9606 GN=PCOLCE PE=1 SV=2	0	FALSE	160.395	70	19	188	19	449	47.9	7.43	434.02	19	0	1.27671e+08	4.62696e+06	1.69671e+08	1.64012e+08	2.13939e+08	1.36475e+08	High	High	High	High	High	High	1
FALSE	High	Master Protein	Q8NBJ5	Procollagen galactosyltransferase 1 OS=Homo sapiens OX=9606 GN=COLGALT1 PE=1 SV=1	0	FALSE	26.863	13	8	19	8	622	71.6	7.31	24.79	8	0	304050	3.07057e+06	268560	3.01533e+06	4.53797e+06	4.764e+06	Peak Found	High	Peak Found	High	High	High	1
FALSE	High	Master Protein	Q02809	Procollagen-lysine,2-oxoglutarate 5-dioxygenase 1 OS=Homo sapiens OX=9606 GN=PLOD1 PE=1 SV=2	0	FALSE	194.817	56	31	207	31	727	83.5	6.95	430.02	31	0	1.10024e+08	3.47933e+07	8.58365e+07	1.15693e+08	9.80044e+07	9.11641e+07	High	High	High	High	High	High	1
FALSE	High	Master Protein	O00469	Procollagen-lysine,2-oxoglutarate 5-dioxygenase 2 OS=Homo sapiens OX=9606 GN=PLOD2 PE=1 SV=2	0	FALSE	95.069	32	19	84	19	737	84.6	6.71	202.58	19	0	7.50371e+06	6.26846e+06	5.39764e+06	1.89301e+07	2.38193e+07	2.37837e+07	High	High	High	High	High	High	1
FALSE	High	Master Protein	P07737	Profilin-1 OS=Homo sapiens OX=9606 GN=PFN1 PE=1 SV=2	0	FALSE	27.45	53	5	25	5	140	15	8.27	25.5	5	0	587979	4.95402e+06	1.22424e+06	2.9422e+06	2.67895e+06	2.89896e+06	High	High	High	High	High	High	1	Met-loss+Acetyl [N-Term]
FALSE	High	Master Protein	Q8WUM4	Programmed cell death 6-interacting protein OS=Homo sapiens OX=9606 GN=PDCD6IP PE=1 SV=1	0	FALSE	100.898	32	24	81	24	868	96	6.52	121.09	24	0	3.9292e+06	2.21577e+07	6.02014e+06	1.12413e+07	9.08593e+06	2.11281e+07	High	High	High	High	High	High	1
FALSE	High	Master Protein	O75340	Programmed cell death protein 6 OS=Homo sapiens OX=9606 GN=PDCD6 PE=1 SV=1	0.001	FALSE	3.942	6	1	2	1	191	21.9	5.4	0	1	0		282150		228675	415235		Not Found	Peak Found	Not Found	High	High	Not Found	1
FALSE	High	Master Protein	P28799	Progranulin OS=Homo sapiens OX=9606 GN=GRN PE=1 SV=2	0	FALSE	42.195	19	9	19	9	593	63.5	6.83	25.63	9	0	3.60423e+07	3.09026e+06	3.58979e+06	198662	114919	363435	High	High	High	Peak Found	Peak Found	Peak Found	1
FALSE	High	Master Protein	Q9HCJ1	Progressive ankylosis protein homolog OS=Homo sapiens OX=9606 GN=ANKH PE=1 SV=2	0.001	FALSE	3.99	2	1	3	1	492	54.2	7.88	0	1	0	92661.4	292636	153162	360321			Peak Found	High	High	High	Not Found	Not Found	1
FALSE	High	Master Protein	P12273	Prolactin-inducible protein OS=Homo sapiens OX=9606 GN=PIP PE=1 SV=1	0	FALSE	7.707	16	2	3	2	146	16.6	8.05	5.54	2	0		680615	344594		498763	1.03558e+06	Not Found	High	Peak Found	Not Found	Peak Found	High	1
FALSE	High	Master Protein	P51888	Prolargin OS=Homo sapiens OX=9606 GN=PRELP PE=1 SV=1	0	FALSE	51.156	25	8	33	8	382	43.8	9.38	61.17	8	0	7.62594e+06	6.87428e+06	8.05061e+06	1.98604e+07	1.23989e+07	6.65511e+06	High	High	High	High	High	High	1
FALSE	High	Master Protein	P12004	Proliferating cell nuclear antigen OS=Homo sapiens OX=9606 GN=PCNA PE=1 SV=1	0.004	FALSE	3.202	7	1	1	1	261	28.8	4.69	0	1	0		360075					Not Found	High	Not Found	Not Found	Not Found	Not Found	1
FALSE	High	Master Protein	Q07954	Prolow-density lipoprotein receptor-related protein 1 OS=Homo sapiens OX=9606 GN=LRP1 PE=1 SV=2	0	FALSE	838.783	31	109	739	106	4544	504.3	5.39	1714.9	109	3	7.79301e+08	7.36264e+08	5.63569e+08	1.67519e+08	1.89352e+08	1.25906e+08	High	High	High	High	High	High	1
FALSE	High	Master Protein	Q32P28	Prolyl 3-hydroxylase 1 OS=Homo sapiens OX=9606 GN=P3H1 PE=1 SV=2	0	FALSE	53.514	19	11	32	11	736	83.3	5.14	44.05	11	0	4.26464e+06	5.56345e+06	4.08101e+06	3.92938e+06	6.77125e+06	3.78781e+06	High	High	High	High	High	High	1
FALSE	High	Master Protein	Q8IVL6	Prolyl 3-hydroxylase 3 OS=Homo sapiens OX=9606 GN=P3H3 PE=1 SV=1	0	FALSE	4.805	3	1	2	1	736	81.8	6.32	2.04	1	0	48949.6	112975	43365.8	149078		92504.7	Peak Found	Peak Found	Peak Found	High	Not Found	Peak Found	1
FALSE	High	Master Protein	P13674	Prolyl 4-hydroxylase subunit alpha-1 OS=Homo sapiens OX=9606 GN=P4HA1 PE=1 SV=2	0	FALSE	95.47	40	16	62	16	534	61	6.01	140.12	16	0	2.79554e+07	1.16438e+07	2.99108e+06	1.86241e+07	2.76166e+07	1.82429e+07	High	High	High	High	High	High	1
FALSE	High	Master Protein	O15460	Prolyl 4-hydroxylase subunit alpha-2 OS=Homo sapiens OX=9606 GN=P4HA2 PE=1 SV=1	0	FALSE	42.635	20	7	24	7	535	60.9	5.71	40.62	7	0	264826	903462	165945	3.86332e+06	5.76524e+06	2.62177e+06	High	High	High	High	High	High	1
FALSE	High	Master Protein	Q12884	Prolyl endopeptidase FAP OS=Homo sapiens OX=9606 GN=FAP PE=1 SV=5	0	FALSE	51.288	17	11	40	11	760	87.7	6.65	40.91	11	0	3.83351e+06	5.72835e+06	3.4093e+06	4.08142e+06	3.23348e+06	5.1425e+06	High	High	High	High	High	High	1
FALSE	High	Master Protein	P07602	Prosaposin OS=Homo sapiens OX=9606 GN=PSAP PE=1 SV=2	0	FALSE	92.625	29	12	51	12	524	58.1	5.17	92.37	12	0	7.83674e+07	1.36899e+07	8.62392e+06	1.32705e+06	74235.3	819097	High	High	High	High	High	High	1
FALSE	High	Master Protein	Q16647	Prostacyclin synthase OS=Homo sapiens OX=9606 GN=PTGIS PE=1 SV=1	0	FALSE	5.329	3	1	2	1	500	57.1	7.31	2.23	1	0	18750.2	45220.8	7734.56	104076	106696	26109.7	Peak Found	Peak Found	Peak Found	High	High	Peak Found	1
FALSE	High	Master Protein	Q9P2B2	Prostaglandin F2 receptor negative regulator OS=Homo sapiens OX=9606 GN=PTGFRN PE=1 SV=2	0	FALSE	14.836	8	5	5	5	879	98.5	6.61	1.67	5	0	93445.3			361962		257583	Peak Found	Not Found	High	High	Not Found	Peak Found	1
FALSE	High	Master Protein	Q06323	Proteasome activator complex subunit 1 OS=Homo sapiens OX=9606 GN=PSME1 PE=1 SV=1	0.001	FALSE	3.621	8	2	4	2	249	28.7	6.02	1.81	2	0	386818	1.8628e+06	454580	412999	416762	1.31877e+06	Peak Found	High	Peak Found	Peak Found	High	Peak Found	1
FALSE	High	Master Protein	P61289	Proteasome activator complex subunit 3 OS=Homo sapiens OX=9606 GN=PSME3 PE=1 SV=1	0	FALSE	10.488	14	3	3	3	254	29.5	5.95	2.27	3	0	39284.1	2.5319e+06	385171			279257	Peak Found	High	Peak Found	Not Found	Not Found	Peak Found	1
FALSE	High	Master Protein	Q5VYK3	Proteasome adapter and scaffold protein ECM29 OS=Homo sapiens OX=9606 GN=ECPAS PE=1 SV=2	0	FALSE	12.428	4	4	6	4	1845	204.2	7.12	1.76	4	0		417678	35753.9	103497	109757	51562.9	Not Found	High	Peak Found	Peak Found	High	Peak Found	1
FALSE	High	Master Protein	P25786	Proteasome subunit alpha type-1 OS=Homo sapiens OX=9606 GN=PSMA1 PE=1 SV=1	0	FALSE	100.097	63	13	115	13	263	29.5	6.61	227.38	13	0	4.76566e+07	3.30682e+08	5.76079e+07	2.42506e+07	5.73767e+07	1.20635e+08	High	High	High	High	High	High	1
FALSE	High	Master Protein	P25787	Proteasome subunit alpha type-2 OS=Homo sapiens OX=9606 GN=PSMA2 PE=1 SV=2	0	FALSE	108.917	59	10	118	10	234	25.9	7.43	323.02	10	0	4.3181e+07	1.94031e+08	3.76355e+07	2.87964e+07	4.93232e+07	7.38167e+07	High	High	High	High	High	High	1
FALSE	High	Master Protein	P25788	Proteasome subunit alpha type-3 OS=Homo sapiens OX=9606 GN=PSMA3 PE=1 SV=2	0	FALSE	69.387	42	9	118	9	255	28.4	5.33	273.64	9	0	4.2348e+07	6.05137e+08	6.71159e+07	4.57577e+07	4.79231e+07	1.03555e+08	High	High	High	High	High	High	1	Met-loss+Acetyl [N-Term]
FALSE	High	Master Protein	P25789	Proteasome subunit alpha type-4 OS=Homo sapiens OX=9606 GN=PSMA4 PE=1 SV=1	0	FALSE	71.776	71	13	94	13	261	29.5	7.72	174.44	13	0	3.20406e+07	5.31908e+08	6.54003e+07	4.2702e+07	6.45127e+07	1.06808e+08	High	High	High	High	High	High	1
FALSE	High	Master Protein	P28066	Proteasome subunit alpha type-5 OS=Homo sapiens OX=9606 GN=PSMA5 PE=1 SV=3	0	FALSE	102.157	44	9	89	9	241	26.4	4.79	293.71	9	0	3.22767e+07	1.24722e+08	3.85275e+07	2.54318e+07	4.70337e+07	6.65553e+07	High	High	High	High	High	High	1
FALSE	High	Master Protein	P60900	Proteasome subunit alpha type-6 OS=Homo sapiens OX=9606 GN=PSMA6 PE=1 SV=1	0	FALSE	95.026	46	11	139	11	246	27.4	6.76	329.45	11	0	2.57214e+07	4.95777e+08	5.33233e+07	3.22371e+07	4.19323e+07	8.96118e+07	High	High	High	High	High	High	1
FALSE	High	Master Protein	O14818	Proteasome subunit alpha type-7 OS=Homo sapiens OX=9606 GN=PSMA7 PE=1 SV=1	0	FALSE	104.923	63	12	91	12	248	27.9	8.46	224	12	0	4.70024e+07	5.84915e+08	6.61123e+07	3.18767e+07	6.5586e+07	1.32838e+08	High	High	High	High	High	High	1
FALSE	High	Master Protein	P20618	Proteasome subunit beta type-1 OS=Homo sapiens OX=9606 GN=PSMB1 PE=1 SV=2	0	FALSE	66.188	57	10	91	10	241	26.5	8.13	215.31	10	0	2.42779e+07	1.39367e+08	2.48071e+07	1.28191e+07	2.67818e+07	4.44729e+07	High	High	High	High	High	High	1
FALSE	High	Master Protein	P40306	Proteasome subunit beta type-10 OS=Homo sapiens OX=9606 GN=PSMB10 PE=1 SV=1	0	FALSE	13.595	11	3	8	3	273	28.9	7.81	21.92	3	0	678227	3.60939e+06	471808	390901	411740	600679	High	High	High	High	Peak Found	High	1
FALSE	High	Master Protein	P49721	Proteasome subunit beta type-2 OS=Homo sapiens OX=9606 GN=PSMB2 PE=1 SV=1	0	FALSE	17.772	24	5	16	5	201	22.8	7.02	23.31	5	0	1.48693e+06	1.12627e+07	1.43551e+06	804756	1.56465e+06	2.24845e+06	High	High	High	High	High	High	1
FALSE	High	Master Protein	P49720	Proteasome subunit beta type-3 OS=Homo sapiens OX=9606 GN=PSMB3 PE=1 SV=2	0	FALSE	39.997	42	7	51	7	205	22.9	6.55	97.38	7	0	1.1958e+07	6.95168e+07	1.20389e+07	5.42219e+06	1.18907e+07	1.59818e+07	High	High	High	High	High	High	1
FALSE	High	Master Protein	P28070	Proteasome subunit beta type-4 OS=Homo sapiens OX=9606 GN=PSMB4 PE=1 SV=4	0	FALSE	61.178	41	7	50	7	264	29.2	5.97	122.47	7	0	1.89435e+07	3.06815e+07	1.48155e+07	1.15541e+07	8.15165e+06	3.0543e+07	High	High	High	High	High	High	1
FALSE	High	Master Protein	P28074	Proteasome subunit beta type-5 OS=Homo sapiens OX=9606 GN=PSMB5 PE=1 SV=3	0	FALSE	54.284	48	10	42	10	263	28.5	6.92	97.04	10	0	1.43998e+07	6.47522e+07	1.21421e+07	2.2718e+06	7.43847e+06	9.46495e+06	High	High	High	High	High	High	1
FALSE	High	Master Protein	P28072	Proteasome subunit beta type-6 OS=Homo sapiens OX=9606 GN=PSMB6 PE=1 SV=4	0	FALSE	30.006	39	6	25	6	239	25.3	4.92	51.63	6	0	7.41969e+06	6.73859e+07	1.25221e+07	1.18587e+07	1.53805e+07	2.18293e+07	High	High	High	High	High	High	1
FALSE	High	Master Protein	Q99436	Proteasome subunit beta type-7 OS=Homo sapiens OX=9606 GN=PSMB7 PE=1 SV=1	0	FALSE	73.288	57	9	53	9	277	29.9	7.68	133.54	9	0	1.06099e+07	9.09132e+07	1.66525e+07	6.28657e+06	1.89653e+07	3.39842e+07	High	High	High	High	High	High	1
FALSE	High	Master Protein	P28062	Proteasome subunit beta type-8 OS=Homo sapiens OX=9606 GN=PSMB8 PE=1 SV=3	0	FALSE	49.206	41	8	17	8	276	30.3	7.43	38.17	8	0	4.37088e+06	2.7643e+07	2.3676e+06	857050	1.43554e+06	1.96383e+06	High	High	Peak Found	Peak Found	High	High	1
FALSE	High	Master Protein	P28065	Proteasome subunit beta type-9 OS=Homo sapiens OX=9606 GN=PSMB9 PE=1 SV=2	0	FALSE	28.28	35	6	29	6	219	23.3	5.03	39.63	6	0	2.22817e+06	1.70577e+07	2.19199e+06	2.43754e+06	2.59569e+06	3.02276e+06	High	High	High	High	High	High	1
FALSE	High	Master Protein	Q99873	Protein arginine N-methyltransferase 1 OS=Homo sapiens OX=9606 GN=PRMT1 PE=1 SV=3	0	FALSE	29.826	23	8	14	8	371	42.4	5.35	25.92	8	0	132782	4.76248e+06	257320	447704	591272	1.23047e+06	Peak Found	High	Peak Found	High	High	High	1
FALSE	High	Master Protein	Q8TD16	Protein bicaudal D homolog 2 OS=Homo sapiens OX=9606 GN=BICD2 PE=1 SV=1	0	FALSE	5.057	3	1	1	1	824	93.5	5.44	2.32	1	0		108133					Not Found	High	Not Found	Not Found	Not Found	Not Found	1
FALSE	High	Master Protein	O60610	Protein diaphanous homolog 1 OS=Homo sapiens OX=9606 GN=DIAPH1 PE=1 SV=2	0	FALSE	19.736	6	5	6	5	1272	141.3	5.41	6.07	5	0	1.24287e+07	1.90302e+06	1.0959e+06	2.59997e+06	659440	787600	High	High	Peak Found	High	Peak Found	Peak Found	1
FALSE	High	Master Protein	P30101	Protein disulfide-isomerase A3 OS=Homo sapiens OX=9606 GN=PDIA3 PE=1 SV=4	0	FALSE	11.998	10	4	8	4	505	56.7	6.35	4.2	4	0	401752	886249	150023	778951	430540	904658	Peak Found	High	Peak Found	High	High	High	1
FALSE	High	Master Protein	Q15084	Protein disulfide-isomerase A6 OS=Homo sapiens OX=9606 GN=PDIA6 PE=1 SV=1	0	FALSE	31.87	20	6	23	6	440	48.1	5.08	36.45	6	0	630944	1.47925e+06	574238	1.74486e+06	3.07547e+06	878257	High	High	High	High	High	High	1
FALSE	High	Master Protein	P07237	Protein disulfide-isomerase OS=Homo sapiens OX=9606 GN=P4HB PE=1 SV=3	0	FALSE	136.99	60	25	144	25	508	57.1	4.87	324.48	25	0	3.46352e+07	6.78613e+07	2.36941e+07	6.24069e+07	7.52858e+07	5.26132e+07	High	High	High	High	High	High	1
FALSE	High	Master Protein	Q8N8S7	Protein enabled homolog OS=Homo sapiens OX=9606 GN=ENAH PE=1 SV=2	0	FALSE	8.01	6	2	2	2	591	66.5	6.93	2.23	2	0	158605	225177	17416.1	500949			Peak Found	Peak Found	Peak Found	High	Not Found	Not Found	1
FALSE	High	Master Protein	P49257	Protein ERGIC-53 OS=Homo sapiens OX=9606 GN=LMAN1 PE=1 SV=2	0.005	FALSE	3.02	4	1	1	1	510	57.5	6.77	0	1	0					316623		Not Found	Not Found	Not Found	Not Found	High	Not Found	1
FALSE	High	Master Protein	Q9NVM1	Protein eva-1 homolog B OS=Homo sapiens OX=9606 GN=EVA1B PE=1 SV=1	0.005	FALSE	2.947	15	1	2	1	165	18.4	4.73	0	1	0						190033	Not Found	Not Found	Not Found	Not Found	Not Found	High	1
FALSE	High	Master Protein	Q9H0X4	Protein FAM234A OS=Homo sapiens OX=9606 GN=FAM234A PE=1 SV=1	0	FALSE	5.003	2	1	3	1	552	59.6	6.28	2.06	1	0		119571		253053		202039	Not Found	Peak Found	Not Found	High	High	High	1
FALSE	High	Master Protein	P49354	Protein farnesyltransferase/geranylgeranyltransferase type-1 subunit alpha OS=Homo sapiens OX=9606 GN=FNTA PE=1 SV=1	0	FALSE	7.425	8	2	2	2	379	44.4	5.08	2.74	2	0	9602.01	363520	59779.5	57652.6	74100.4	59395.4	Peak Found	High	Peak Found	Peak Found	Peak Found	Peak Found	1
FALSE	High	Master Protein	Q5TBA9	Protein furry homolog OS=Homo sapiens OX=9606 GN=FRY PE=1 SV=1	0.008	FALSE	2.686	0	1	2	1	3013	338.7	5.99	1.7	1	0							Not Found	High	Not Found	Not Found	Not Found	Not Found	1
FALSE	High	Master Protein	Q9ULI3	Protein HEG homolog 1 OS=Homo sapiens OX=9606 GN=HEG1 PE=1 SV=3	0	FALSE	5.953	2	3	5	3	1381	147.4	6.18	3.27	3	0	165494	944998	994889	223325	296116	867242	High	High	High	Peak Found	High	High	1
FALSE	High	Master Protein	P78504	Protein jagged-1 OS=Homo sapiens OX=9606 GN=JAG1 PE=1 SV=3	0	FALSE	27.272	8	7	11	7	1218	133.7	6.06	19.3	7	0	2.60352e+06	895679	2.1615e+06	154321		119681	High	Peak Found	High	Peak Found	Not Found	Peak Found	1
FALSE	High	Master Protein	Q9UKK3	Protein mono-ADP-ribosyltransferase PARP4 OS=Homo sapiens OX=9606 GN=PARP4 PE=1 SV=3	0	FALSE	18.023	3	4	11	4	1724	192.5	5.66	17.75	4	0	59428.4	466330	63245.7	1.33758e+06	1.08131e+06	1.30995e+06	Peak Found	High	High	High	High	High	1
FALSE	High	Master Protein	Q8TB73	Protein NDNF OS=Homo sapiens OX=9606 GN=NDNF PE=1 SV=2	0	FALSE	53.47	28	10	33	10	568	64.6	8.94	64.9	10	0	1.14403e+06	611151	779889	9.43218e+06	1.39286e+07	7.29932e+06	High	Peak Found	Peak Found	High	High	High	1
FALSE	High	Master Protein	Q92597	Protein NDRG1 OS=Homo sapiens OX=9606 GN=NDRG1 PE=1 SV=1	0.001	FALSE	3.649	5	1	1	1	394	42.8	5.82	0	1	0		173634		189717			Not Found	High	Not Found	Peak Found	Not Found	Not Found	1
FALSE	High	Master Protein	Q9BZQ8	Protein Niban 1 OS=Homo sapiens OX=9606 GN=NIBAN1 PE=1 SV=1	0	FALSE	8.13	5	2	2	2	928	103.1	4.78	2.65	2	0		141723			177086	100687	Not Found	Peak Found	Not Found	Not Found	High	Peak Found	1
FALSE	High	Master Protein	Q96TA1	Protein Niban 2 OS=Homo sapiens OX=9606 GN=NIBAN2 PE=1 SV=3	0	FALSE	102.649	31	16	71	16	746	84.1	6.19	148.53	16	0	1.56382e+06	1.9814e+07	5.22037e+06	7.97702e+06	1.22117e+07	6.9062e+06	High	High	High	High	High	High	1
FALSE	High	Master Protein	Q8IWE2	Protein NOXP20 OS=Homo sapiens OX=9606 GN=FAM114A1 PE=1 SV=2	0	FALSE	4.254	3	2	2	2	563	60.7	4.68	2.03	2	0		2.30834e+06	125736	125731			Not Found	High	Peak Found	Peak Found	Not Found	Not Found	1
FALSE	High	Master Protein	O60502	Protein O-GlcNAcase OS=Homo sapiens OX=9606 GN=OGA PE=1 SV=2	0.002	FALSE	3.457	4	2	2	2	916	102.8	4.91	0	2	0	32585.1	893237	25788.6		74841.5		Peak Found	High	Peak Found	Not Found	Peak Found	Not Found	1
FALSE	High	Master Protein	Q13438	Protein OS-9 OS=Homo sapiens OX=9606 GN=OS9 PE=1 SV=1	0	FALSE	101.2	37	20	51	20	667	75.5	4.87	82.44	20	0	3.23294e+07	6.10087e+06	1.23933e+07	2.34297e+06	4.72232e+06	1.20125e+06	High	High	High	High	High	Peak Found	1
FALSE	High	Master Protein	Q8WVV4	Protein POF1B OS=Homo sapiens OX=9606 GN=POF1B PE=1 SV=3	0	FALSE	10.088	5	2	2	2	589	68	6.32	2.15	2	0		765513					Not Found	High	Not Found	Not Found	Not Found	Not Found	1
FALSE	High	Master Protein	P60903	Protein S100-A10 OS=Homo sapiens OX=9606 GN=S100A10 PE=1 SV=2	0	FALSE	10.63	18	3	10	3	97	11.2	7.37	12.47	3	0		1.63274e+06	180227	1.85003e+06	1.85115e+06	2.22956e+06	Not Found	High	Peak Found	High	High	High	1
FALSE	High	Master Protein	P31949	Protein S100-A11 OS=Homo sapiens OX=9606 GN=S100A11 PE=1 SV=2	0	FALSE	7.879	30	3	7	3	105	11.7	7.12	11.69	3	0	16310.4	4.96485e+06	258513	1.37267e+06	1.31682e+06	3.16583e+06	Peak Found	High	Peak Found	Peak Found	High	High	1
FALSE	High	Master Protein	Q96FQ6	Protein S100-A16 OS=Homo sapiens OX=9606 GN=S100A16 PE=1 SV=1	0	FALSE	6.067	12	1	1	1	103	11.8	6.79	3.12	1	0		1.03084e+06					Not Found	High	Not Found	Not Found	Not Found	Not Found	1
FALSE	High	Master Protein	P06703	Protein S100-A6 OS=Homo sapiens OX=9606 GN=S100A6 PE=1 SV=1	0	FALSE	5.544	17	2	7	2	90	10.2	5.48	9.26	2	0	6.14185e+06	5.58718e+07	1.51256e+07	3.18933e+06	9.16984e+06	7.61404e+06	High	High	High	High	High	High	1
FALSE	High	Master Protein	P31151	Protein S100-A7 OS=Homo sapiens OX=9606 GN=S100A7 PE=1 SV=4	0	FALSE	18.39	23	3	10	3	101	11.5	6.77	8.04	3	0		9.11399e+06	727972			2.97902e+06	Not Found	High	Peak Found	Not Found	Not Found	High	1
FALSE	High	Master Protein	P05109	Protein S100-A8 OS=Homo sapiens OX=9606 GN=S100A8 PE=1 SV=1	0	FALSE	15.918	47	5	11	5	93	10.8	7.03	12.32	5	0		6.45103e+06	232483	45509.5	128596	8.17106e+06	Not Found	High	High	Peak Found	Peak Found	High	1
FALSE	High	Master Protein	P06702	Protein S100-A9 OS=Homo sapiens OX=9606 GN=S100A9 PE=1 SV=1	0	FALSE	32.22	45	5	13	5	114	13.2	6.13	32.91	5	0		3.93801e+07	3.46865e+06		421727	4.51188e+07	Not Found	High	High	Not Found	Peak Found	High	1
FALSE	High	Master Protein	P55735	Protein SEC13 homolog OS=Homo sapiens OX=9606 GN=SEC13 PE=1 SV=3	0	FALSE	27.577	22	4	5	4	322	35.5	5.48	12.92	4	0		5.27196e+06				369740	Not Found	High	Not Found	High	Not Found	Peak Found	1	Met-loss+Acetyl [N-Term]
FALSE	High	Master Protein	Q9Y2Z0	Protein SGT1 homolog OS=Homo sapiens OX=9606 GN=SUGT1 PE=1 SV=3	0	FALSE	5.77	10	2	2	2	365	41	5.16	0	2	0		350570		45647.3		30462.6	Not Found	High	Not Found	Peak Found	Not Found	Peak Found	1
FALSE	High	Master Protein	Q92734	Protein TFG OS=Homo sapiens OX=9606 GN=TFG PE=1 SV=2	0	FALSE	36.209	23	6	26	6	400	43.4	5.1	55.19	6	0	1.58082e+06	3.53543e+07	4.42471e+06	979880	1.23879e+06	1.50125e+06	High	High	High	High	High	High	1
FALSE	High	Master Protein	Q15436	Protein transport protein Sec23A OS=Homo sapiens OX=9606 GN=SEC23A PE=1 SV=2	0	FALSE	11.229	5	3	9	3	765	86.1	7.08	5.64	3	0	32149.1	850398	165498	517002	489595	649209	Peak Found	High	High	High	High	High	1
FALSE	High	Master Protein	O95486	Protein transport protein Sec24A OS=Homo sapiens OX=9606 GN=SEC24A PE=1 SV=2	0.004	FALSE	3.089	1	1	4	1	1093	119.7	7.66	0	1	0		80247.3	30542.3	59907	63263.3	39564.5	Not Found	High	Peak Found	High	High	Peak Found	1
FALSE	High	Master Protein	P53992	Protein transport protein Sec24C OS=Homo sapiens OX=9606 GN=SEC24C PE=1 SV=3	0.002	FALSE	3.571	2	1	1	1	1094	118.2	7.06	0	1	0		154215	39369.2		108144	50799	Not Found	High	Peak Found	Not Found	Peak Found	Peak Found	1
FALSE	High	Master Protein	O94855	Protein transport protein Sec24D OS=Homo sapiens OX=9606 GN=SEC24D PE=1 SV=2	0	FALSE	23.925	7	6	11	6	1032	112.9	7.25	11.81	6	0	48530.9	1.91686e+06	189904	324542	295812	289323	Peak Found	High	High	High	High	Peak Found	1
FALSE	High	Master Protein	O94979	Protein transport protein Sec31A OS=Homo sapiens OX=9606 GN=SEC31A PE=1 SV=3	0	FALSE	55.635	12	14	34	14	1220	132.9	6.89	41.63	14	0	736030	1.54528e+07	2.33961e+06	3.92795e+06	3.86508e+06	3.36553e+06	Peak Found	High	High	High	High	High	1
FALSE	High	Master Protein	Q9C0H2	Protein tweety homolog 3 OS=Homo sapiens OX=9606 GN=TTYH3 PE=1 SV=3	0	FALSE	8.713	7	2	8	2	523	57.5	5.39	2.05	2	0	72177	189759	134908	289114	125896	221626	High	High	High	High	High	High	1
FALSE	High	Master Protein	P41221	Protein Wnt-5a OS=Homo sapiens OX=9606 GN=WNT5A PE=1 SV=2	0	FALSE	7.67	9	3	7	2	380	42.3	8.46	0	3	0	520378	1.23412e+06	414319	40157.1		142107	High	High	High	Peak Found	Not Found	Peak Found	1
FALSE	High	Master Protein	Q9H1J7	Protein Wnt-5b OS=Homo sapiens OX=9606 GN=WNT5B PE=2 SV=2	0	FALSE	15.291	19	5	6	4	359	40.3	8.4	2.17	5	0	516373	130235	467592	65975.4		117470	High	Peak Found	High	High	Not Found	Peak Found	1
FALSE	High	Master Protein	P21980	Protein-glutamine gamma-glutamyltransferase 2 OS=Homo sapiens OX=9606 GN=TGM2 PE=1 SV=2	0	FALSE	62.774	23	9	21	9	687	77.3	5.22	38.54	9	0	1.97879e+06	923663	1.58108e+06	6.62315e+06	3.21218e+06	1.394e+06	Peak Found	Peak Found	High	High	High	High	1	Met-loss+Acetyl [N-Term]
FALSE	High	Master Protein	Q08188	Protein-glutamine gamma-glutamyltransferase E OS=Homo sapiens OX=9606 GN=TGM3 PE=1 SV=4	0.001	FALSE	3.818	3	1	1	1	693	76.6	5.86	0	1	0		102261	23697.8	53682.8		199591	Not Found	Peak Found	Peak Found	Peak Found	Not Found	High	1
FALSE	High	Master Protein	P22735	Protein-glutamine gamma-glutamyltransferase K OS=Homo sapiens OX=9606 GN=TGM1 PE=1 SV=4	0.003	FALSE	3.272	1	1	1	1	817	89.7	6.04	0	1	0							Not Found	High	Not Found	Not Found	Not Found	Not Found	1
FALSE	High	Master Protein	P28300	Protein-lysine 6-oxidase OS=Homo sapiens OX=9606 GN=LOX PE=1 SV=2	0	FALSE	21.541	13	4	12	4	417	46.9	8.09	18.28	4	0		252928	3.94605e+06	3.38576e+06	3.69059e+06	2.43944e+06	High	Peak Found	High	High	High	High	1
FALSE	High	Master Protein	Q92954	Proteoglycan 4 OS=Homo sapiens OX=9606 GN=PRG4 PE=1 SV=3	0	FALSE	17.325	4	3	9	3	1404	151	9.51	15.62	3	0	1.81555e+06		544920	496667	166578	100575	High	Not Found	High	Peak Found	High	Peak Found	1
FALSE	High	Master Protein	Q9Y5E9	Protocadherin beta-14 OS=Homo sapiens OX=9606 GN=PCDHB14 PE=1 SV=1	0	FALSE	5.438	5	3	4	1	798	87.5	4.96	0	3	2	2.26088e+06	329701					High	Not Found	Not Found	Not Found	Not Found	Not Found	1
FALSE	High	Master Protein	Q9Y5E2	Protocadherin beta-7 OS=Homo sapiens OX=9606 GN=PCDHB7 PE=2 SV=1	0	FALSE	7.431	5	3	3	1	793	86.7	5.02	0	3	0	82303.7	34097.8	30802.2			11204.6	High	Peak Found	Peak Found	Not Found	Not Found	Peak Found	1
FALSE	High	Master Protein	Q14517	Protocadherin Fat 1 OS=Homo sapiens OX=9606 GN=FAT1 PE=1 SV=2	0	FALSE	154.972	11	37	99	37	4588	506	5	169.09	37	0	1.57492e+07	2.97978e+07	2.83041e+07	4.87432e+07	6.7674e+07	6.31076e+07	High	High	High	High	High	High	1
FALSE	High	Master Protein	Q6V0I7	Protocadherin Fat 4 OS=Homo sapiens OX=9606 GN=FAT4 PE=1 SV=2	0	FALSE	21.201	2	5	21	5	4981	542.4	4.94	32.37	5	0	1.57363e+06	2.16197e+06	1.61762e+06	1.29129e+06	987577	500884	High	High	High	High	High	High	1
FALSE	High	Master Protein	Q9Y5H3	Protocadherin gamma-A10 OS=Homo sapiens OX=9606 GN=PCDHGA10 PE=2 SV=1	0	FALSE	12.899	5	4	5	1	936	101.4	4.92	5	4	0		185086	71439.1	45530.8	42178.9		Not Found	High	Peak Found	Peak Found	Peak Found	Not Found	1
FALSE	High	Master Protein	Q9Y5H2	Protocadherin gamma-A11 OS=Homo sapiens OX=9606 GN=PCDHGA11 PE=2 SV=1	0	FALSE	22.438	8	5	6	2	935	101.5	4.96	8.43	5	2	1.79854e+06		465296			152852	High	Not Found	Peak Found	Not Found	Not Found	Not Found	1
FALSE	High	Master Protein	Q9Y5G7	Protocadherin gamma-A6 OS=Homo sapiens OX=9606 GN=PCDHGA6 PE=2 SV=1	0	FALSE	16.179	6	4	6	1	932	100.8	4.88	9.08	4	0	653037		348039				High	Not Found	Peak Found	Not Found	Not Found	Not Found	1
FALSE	High	Master Protein	Q9UN70	Protocadherin gamma-C3 OS=Homo sapiens OX=9606 GN=PCDHGC3 PE=1 SV=1	0	FALSE	46.162	12	9	15	8	934	101	5.21	25.19	9	1	3.43206e+06	1.44663e+06	885776	57630.1		459274	High	High	High	Peak Found	Not Found	Peak Found	1
FALSE	High	Master Protein	Q9Y5F6	Protocadherin gamma-C5 OS=Homo sapiens OX=9606 GN=PCDHGC5 PE=2 SV=1	0	FALSE	17.735	9	4	4	3	944	101.9	5.03	5.82	4	0	584187		55682.7				High	Not Found	Peak Found	Not Found	Not Found	Not Found	1
FALSE	High	Master Protein	Q9HCL0	Protocadherin-18 OS=Homo sapiens OX=9606 GN=PCDH18 PE=1 SV=3	0	FALSE	29.63	7	6	16	6	1135	126.1	5.15	26.43	6	0	3.64852e+06	2.94799e+06	1.06561e+06	94806	135445	196110	High	High	High	Peak Found	Peak Found	Peak Found	1
FALSE	High	Master Protein	Q96MK3	Pseudokinase FAM20A OS=Homo sapiens OX=9606 GN=FAM20A PE=1 SV=4	0	FALSE	46.288	18	6	13	6	541	61.4	7.99	32.36	6	0	2.54031e+06	1.09068e+06	757677	220431	353371	122510	High	High	High	High	High	Peak Found	1
FALSE	High	Master Protein	P55786	Puromycin-sensitive aminopeptidase OS=Homo sapiens OX=9606 GN=NPEPPS PE=1 SV=2	0	FALSE	42.997	11	9	23	9	919	103.2	5.72	31.78	9	0	558926	1.03415e+07	610997	1.56678e+06	1.8173e+06	2.03249e+06	High	High	High	High	High	High	1
FALSE	High	Master Protein	A6NCN2	Putative keratin-87 protein OS=Homo sapiens OX=9606 GN=KRT87P PE=5 SV=4	0	FALSE	11.454	11	3	6	2	255	29.1	5.8	2.91	3	0	453159	302747	40602.7	18573.3		85071.1	High	High	Peak Found	Peak Found	Not Found	Peak Found	1
FALSE	High	Master Protein	Q8NHP8	Putative phospholipase B-like 2 OS=Homo sapiens OX=9606 GN=PLBD2 PE=1 SV=2	0	FALSE	7.315	5	2	4	2	589	65.4	6.8	2.55	2	0	259352	49888.1	134979	118172			High	Peak Found	High	High	Not Found	Not Found	1
FALSE	High	Master Protein	Q8IZP2	Putative protein FAM10A4 OS=Homo sapiens OX=9606 GN=ST13P4 PE=5 SV=1	0.003	FALSE	3.37	4	1	1	1	240	27.4	5.08	2.18	1	0	559095	210433	105333	215864		150858	High	Peak Found	Peak Found	Peak Found	Not Found	Peak Found	1
FALSE	High	Master Protein	Q9HBR0	Putative sodium-coupled neutral amino acid transporter 10 OS=Homo sapiens OX=9606 GN=SLC38A10 PE=1 SV=2	0	FALSE	7.057	1	1	1	1	1119	119.7	5.73	3.05	1	0	228223						High	Not Found	Not Found	Not Found	Not Found	Not Found	1
FALSE	High	Master Protein	O00764	Pyridoxal kinase OS=Homo sapiens OX=9606 GN=PDXK PE=1 SV=1	0	FALSE	5.331	7	1	4	1	312	35.1	6.13	0	1	0		206363	64791.2	239685		134409	Not Found	High	High	High	Not Found	High	1
FALSE	High	Master Protein	P30613	Pyruvate kinase PKLR OS=Homo sapiens OX=9606 GN=PKLR PE=1 SV=2	0	FALSE	8.189	3	2	7	1	574	61.8	7.74	16.5	2	0		1.08862e+06	90522.7				Not Found	High	Peak Found	Not Found	Not Found	Not Found	1
FALSE	High	Master Protein	P14618	Pyruvate kinase PKM OS=Homo sapiens OX=9606 GN=PKM PE=1 SV=4	0	FALSE	257.079	60	26	307	25	531	57.9	7.84	785.61	26	1	5.71657e+07	4.95221e+08	9.07248e+07	2.08965e+08	2.45117e+08	2.41823e+08	High	High	High	High	High	High	1
FALSE	High	Master Protein	P31150	Rab GDP dissociation inhibitor alpha OS=Homo sapiens OX=9606 GN=GDI1 PE=1 SV=2	0	FALSE	25.374	17	5	14	1	447	50.6	5.14	31.93	5	0		135563	67436.3	202160	73519.6	129273	Not Found	Peak Found	Peak Found	High	Peak Found	Peak Found	1
FALSE	High	Master Protein	P50395	Rab GDP dissociation inhibitor beta OS=Homo sapiens OX=9606 GN=GDI2 PE=1 SV=2	0	FALSE	37.89	22	7	25	3	445	50.6	6.47	48.85	7	4	480980	4.89924e+06	761871	4.54204e+06	1.96025e+06	2.64335e+06	Peak Found	High	High	High	High	High	1
FALSE	High	Master Protein	Q15276	Rab GTPase-binding effector protein 1 OS=Homo sapiens OX=9606 GN=RABEP1 PE=1 SV=2	0	FALSE	6.392	3	2	4	2	862	99.2	5.01	5.81	2	0	141456	2.54048e+06	567040	373685	519854	1.82743e+06	Peak Found	High	High	High	High	Peak Found	1
FALSE	High	Master Protein	Q9H5N1	Rab GTPase-binding effector protein 2 OS=Homo sapiens OX=9606 GN=RABEP2 PE=1 SV=2	0	FALSE	5.758	4	2	2	2	569	63.5	4.78	1.81	2	0	46853.9	1.07774e+06	154216	22112.2		12446.5	Peak Found	High	Peak Found	Peak Found	Not Found	Peak Found	1
FALSE	High	Master Protein	Q9P2R3	Rabankyrin-5 OS=Homo sapiens OX=9606 GN=ANKFY1 PE=1 SV=2	0	FALSE	4.646	2	1	2	1	1169	128.3	6.1	0	1	0		81839.8	19382.6	84626.2	101111		Not Found	Peak Found	Peak Found	High	High	Not Found	1
FALSE	High	Master Protein	P35241	Radixin OS=Homo sapiens OX=9606 GN=RDX PE=1 SV=1	0	FALSE	22.843	11	6	33	1	583	68.5	6.37	58.68	6	0	238293	324865	106795				High	High	Peak Found	Not Found	Not Found	Not Found	1
FALSE	High	Master Protein	Q14699	Raftlin OS=Homo sapiens OX=9606 GN=RFTN1 PE=1 SV=4	0	FALSE	12.029	5	1	1	1	578	63.1	5.67	4.96	1	0				467243		34450.2	Not Found	Not Found	Not Found	High	Not Found	Peak Found	1
FALSE	High	Master Protein	Q96S59	Ran-binding protein 9 OS=Homo sapiens OX=9606 GN=RANBP9 PE=1 SV=1	0	FALSE	4.558	5	2	2	2	729	77.8	6.79	1.94	2	0		270359	147780	104207	185861	74239	Not Found	High	High	Peak Found	Peak Found	Peak Found	1
FALSE	High	Master Protein	P52306	Rap1 GTPase-GDP dissociation stimulator 1 OS=Homo sapiens OX=9606 GN=RAP1GDS1 PE=1 SV=3	0	FALSE	8.619	4	3	4	3	607	66.3	5.31	4.53	3	0		1.18484e+06	131574				Not Found	High	Peak Found	Not Found	Not Found	Not Found	1
FALSE	High	Master Protein	Q13283	Ras GTPase-activating protein-binding protein 1 OS=Homo sapiens OX=9606 GN=G3BP1 PE=1 SV=1	0.001	FALSE	3.763	2	1	1	1	466	52.1	5.52	0	1	0		667291			263809	127714	Not Found	High	Not Found	Not Found	Peak Found	Peak Found	1
FALSE	High	Master Protein	P46940	Ras GTPase-activating-like protein IQGAP1 OS=Homo sapiens OX=9606 GN=IQGAP1 PE=1 SV=1	0	FALSE	133.692	25	29	77	29	1657	189.1	6.48	127.13	29	0	3.882e+08	1.78531e+08	2.97011e+08	1.04132e+08	1.08425e+08	2.35059e+08	High	High	High	High	High	High	1
FALSE	High	Master Protein	Q70E73	Ras-associated and pleckstrin homology domains-containing protein 1 OS=Homo sapiens OX=9606 GN=RAPH1 PE=1 SV=3	0	FALSE	4.288	1	1	1	1	1250	135.2	8.85	2.23	1	0		20934.9	7364.91	77923.9	45186.3	4268.08	Not Found	Peak Found	Peak Found	High	Peak Found	Peak Found	1
FALSE	High	Master Protein	P60763	Ras-related C3 botulinum toxin substrate 3 OS=Homo sapiens OX=9606 GN=RAC3 PE=1 SV=1	0.003	FALSE	3.297	4	1	3	1	192	21.4	8.15	1.9	1	0		1.09338e+06				1.02366e+06	Not Found	High	Not Found	Not Found	High	High	1
FALSE	High	Master Protein	P10301	Ras-related protein R-Ras OS=Homo sapiens OX=9606 GN=RRAS PE=1 SV=1	0	FALSE	17.083	23	4	11	4	218	23.5	6.93	15.01	4	0	46705.6	127720	206230	2.0077e+06	127686	2.50668e+06	Peak Found	Peak Found	High	High	High	High	1
FALSE	High	Master Protein	P61026	Ras-related protein Rab-10 OS=Homo sapiens OX=9606 GN=RAB10 PE=1 SV=1	0	FALSE	16.674	26	5	15	3	200	22.5	8.38	21.89	5	0	95810.3	500699	296874	554829	942172	298301	Peak Found	Peak Found	Peak Found	High	High	High	1
FALSE	High	Master Protein	P61106	Ras-related protein Rab-14 OS=Homo sapiens OX=9606 GN=RAB14 PE=1 SV=4	0	FALSE	12.158	26	3	6	2	215	23.9	6.21	9.07	3	0	132968	338061	149519	750738	527130	285825	Peak Found	Peak Found	Peak Found	High	High	Peak Found	1
FALSE	High	Master Protein	P62820	Ras-related protein Rab-1A OS=Homo sapiens OX=9606 GN=RAB1A PE=1 SV=3	0	FALSE	15.712	30	5	18	1	205	22.7	6.21	19.21	5	0			108502	392434	178275	202465	Not Found	Not Found	Peak Found	High	Peak Found	Peak Found	1
FALSE	High	Master Protein	Q9H0U4	Ras-related protein Rab-1B OS=Homo sapiens OX=9606 GN=RAB1B PE=1 SV=1	0	FALSE	19.76	41	6	19	2	201	22.2	5.73	19.21	6	4	703468	4.50726e+06	1.19931e+06	4.5383e+06	3.71596e+06	5.46024e+06	Not Found	Not Found	Peak Found	High	Peak Found	Peak Found	1
FALSE	High	Master Protein	Q9ULC3	Ras-related protein Rab-23 OS=Homo sapiens OX=9606 GN=RAB23 PE=1 SV=1	0	FALSE	6.405	11	2	5	2	237	26.6	6.6	1.7	2	0		541232	166271	847405	482568	729652	Not Found	Peak Found	Peak Found	High	Peak Found	High	1
FALSE	High	Master Protein	P61019	Ras-related protein Rab-2A OS=Homo sapiens OX=9606 GN=RAB2A PE=1 SV=1	0	FALSE	6.918	7	1	3	1	212	23.5	6.54	2.24	1	0		587160	136039	524485	229960	161030	Not Found	High	High	Peak Found	High	Peak Found	1
FALSE	High	Master Protein	P61020	Ras-related protein Rab-5B OS=Homo sapiens OX=9606 GN=RAB5B PE=1 SV=1	0	FALSE	7.478	14	2	2	2	215	23.7	8.13	0	2	0				626740		884997	Not Found	Not Found	Not Found	High	Not Found	Peak Found	1
FALSE	High	Master Protein	P51149	Ras-related protein Rab-7a OS=Homo sapiens OX=9606 GN=RAB7A PE=1 SV=1	0	FALSE	37.074	45	9	37	9	207	23.5	6.7	59.68	9	0	897830	1.3453e+07	4.09839e+06	5.91513e+06	3.6906e+06	1.92416e+07	High	High	High	High	High	High	1
FALSE	High	Master Protein	P61006	Ras-related protein Rab-8A OS=Homo sapiens OX=9606 GN=RAB8A PE=1 SV=1	0	FALSE	9.544	14	3	10	1	207	23.7	9.07	19.21	3	0		142750		223302	194240	316206	Not Found	Peak Found	Not Found	Peak Found	Peak Found	High	1
FALSE	High	Master Protein	P11233	Ras-related protein Ral-A OS=Homo sapiens OX=9606 GN=RALA PE=1 SV=1	0	FALSE	7.543	20	3	9	3	206	23.6	7.11	10.09	3	0		536964	206548	1.11643e+06	497075	964222	Not Found	High	High	High	High	High	1
FALSE	High	Master Protein	P62834	Ras-related protein Rap-1A OS=Homo sapiens OX=9606 GN=RAP1A PE=1 SV=1	0	FALSE	23.731	34	5	23	1	184	21	6.67	39.77	5	0							Not Found	Not Found	Not Found	High	High	Not Found	1
FALSE	High	Master Protein	P61224	Ras-related protein Rap-1b OS=Homo sapiens OX=9606 GN=RAP1B PE=1 SV=1	0	FALSE	24.276	34	5	25	1	184	20.8	5.78	49.24	5	4	295467	4.48881e+06	1.51724e+06	7.24476e+06	6.78088e+06	8.17588e+06	High	Peak Found	High	Peak Found	High	High	1
FALSE	High	Master Protein	P61225	Ras-related protein Rap-2b OS=Homo sapiens OX=9606 GN=RAP2B PE=1 SV=1	0.003	FALSE	3.362	7	1	1	1	183	20.5	4.81	0	1	0						181336	Not Found	Not Found	Not Found	Not Found	Not Found	High	1
FALSE	High	Master Protein	P63244	Receptor of activated protein C kinase 1 OS=Homo sapiens OX=9606 GN=RACK1 PE=1 SV=3	0	FALSE	59.346	51	14	56	14	317	35.1	7.69	88.85	14	0	5.53948e+06	4.97122e+07	8.49555e+06	1.15353e+07	1.8968e+07	1.12062e+07	High	High	High	High	High	High	1	Met-loss+Acetyl [N-Term]
FALSE	High	Master Protein	Q12913	Receptor-type tyrosine-protein phosphatase eta OS=Homo sapiens OX=9606 GN=PTPRJ PE=1 SV=3	0	FALSE	6.404	1	1	1	1	1337	145.9	5.58	2.38	1	0							Not Found	High	Not Found	Not Found	Not Found	Not Found	1
FALSE	High	Master Protein	P10586	Receptor-type tyrosine-protein phosphatase F OS=Homo sapiens OX=9606 GN=PTPRF PE=1 SV=2	0	FALSE	5.198	1	1	1	1	1907	212.7	6.3	2.79	1	0							High	Not Found	Not Found	Not Found	Not Found	Not Found	1
FALSE	High	Master Protein	P23470	Receptor-type tyrosine-protein phosphatase gamma OS=Homo sapiens OX=9606 GN=PTPRG PE=1 SV=4	0	FALSE	47.576	9	9	29	9	1445	161.9	6.42	61.53	9	0	1.05134e+07	2.44838e+07	6.71226e+06	1.16559e+06	673691	227837	High	High	High	High	High	Peak Found	1
FALSE	High	Master Protein	Q15262	Receptor-type tyrosine-protein phosphatase kappa OS=Homo sapiens OX=9606 GN=PTPRK PE=1 SV=2	0	FALSE	45.947	8	8	16	8	1439	162	5.9	33.55	8	0	8.85398e+06	3.45786e+06	2.30599e+06	335092	152308	111038	High	High	High	High	Peak Found	Peak Found	1
FALSE	High	Master Protein	Q13332	Receptor-type tyrosine-protein phosphatase S OS=Homo sapiens OX=9606 GN=PTPRS PE=1 SV=3	0	FALSE	45.135	6	6	7	6	1948	216.9	6.46	19.39	6	0	1.30753e+06		30614.1				High	High	Peak Found	Not Found	Not Found	Not Found	1
FALSE	High	Master Protein	P18754	Regulator of chromosome condensation OS=Homo sapiens OX=9606 GN=RCC1 PE=1 SV=1	0	FALSE	4.553	5	1	1	1	421	44.9	7.52	0	1	0		104478					Not Found	High	Not Found	Not Found	Not Found	Not Found	1
FALSE	High	Master Protein	Q96TC7	Regulator of microtubule dynamics protein 3 OS=Homo sapiens OX=9606 GN=RMDN3 PE=1 SV=2	0	FALSE	25.222	12	3	5	3	470	52.1	5.1	15.51	3	0	644404	270337	307432				High	High	High	Not Found	Not Found	Not Found	1
FALSE	High	Master Protein	Q92900	Regulator of nonsense transcripts 1 OS=Homo sapiens OX=9606 GN=UPF1 PE=1 SV=2	0	FALSE	5.772	1	1	2	1	1129	124.3	6.61	3.04	1	0		509180					Not Found	High	Not Found	Not Found	High	Not Found	1
FALSE	High	Master Protein	Q15293	Reticulocalbin-1 OS=Homo sapiens OX=9606 GN=RCN1 PE=1 SV=1	0	FALSE	39.849	31	8	26	8	331	38.9	5	46.53	8	0	4.00445e+06	6.42221e+06	1.97168e+06	2.29037e+06	3.81872e+06	821083	High	High	High	High	High	High	1
FALSE	High	Master Protein	Q96D15	Reticulocalbin-3 OS=Homo sapiens OX=9606 GN=RCN3 PE=1 SV=1	0	FALSE	33.889	28	6	17	6	328	37.5	4.89	30.97	6	0	2.26043e+06	8.87196e+06	4.0184e+06	764461	1.12184e+06	89700.8	High	High	High	High	High	Peak Found	1
FALSE	High	Master Protein	Q9NQC3	Reticulon-4 OS=Homo sapiens OX=9606 GN=RTN4 PE=1 SV=2	0	FALSE	37.786	6	4	15	4	1192	129.9	4.5	50.82	4	0	1524522	1.27166e+07	1.9659e+06	8.39778e+06	1.57697e+07	3.94863e+06	High	High	High	High	High	High	1
FALSE	High	Master Protein	P49788	Retinoic acid receptor responder protein 1 OS=Homo sapiens OX=9606 GN=RARRES1 PE=1 SV=2	0	FALSE	23.36	23	4	9	4	294	33.3	8.51	12.03	4	0	1.14827e+06	5.92912e+06	437439	116095			High	High	High	Peak Found	Not Found	Not Found	1
FALSE	High	Master Protein	P52565	Rho GDP-dissociation inhibitor 1 OS=Homo sapiens OX=9606 GN=ARHGDIA PE=1 SV=3	0	FALSE	12.191	17	2	6	2	204	23.2	5.11	18.24	2	0	29011	946591	476103	907806	908715	672918	Peak Found	High	High	High	High	High	1
FALSE	High	Master Protein	Q07960	Rho GTPase-activating protein 1 OS=Homo sapiens OX=9606 GN=ARHGAP1 PE=1 SV=1	0	FALSE	36.884	26	8	22	8	439	50.4	6.29	39.45	8	0	39907.3	6.54585e+06	1.32326e+06	1.15103e+06	2.72147e+06	1.38459e+06	Peak Found	High	High	High	High	High	1
FALSE	High	Master Protein	O75116	Rho-associated protein kinase 2 OS=Homo sapiens OX=9606 GN=ROCK2 PE=1 SV=4	0	FALSE	25.39	6	7	10	7	1388	160.8	6.02	8.47	7	0	462481	1.15199e+06	247925	224163	273616	319129	High	High	High	Peak Found	High	Peak Found	1
FALSE	High	Master Protein	P08134	Rho-related GTP-binding protein RhoC OS=Homo sapiens OX=9606 GN=RHOC PE=1 SV=1	0	FALSE	14.38	30	4	9	1	193	22	6.58	11.94	4	3	639591	3.75224e+06	665868	1.90306e+06	1.5227e+06	2.08265e+06	Not Found	Peak Found	Not Found	Not Found	Not Found	High	1
FALSE	High	Master Protein	P13489	Ribonuclease inhibitor OS=Homo sapiens OX=9606 GN=RNH1 PE=1 SV=2	0	FALSE	16.246	18	5	10	5	461	49.9	4.82	9.05	5	0	282989	2.657e+06	71709.4		164351	289892	High	High	High	High	Peak Found	Peak Found	1
FALSE	High	Master Protein	P11908	Ribose-phosphate pyrophosphokinase 2 OS=Homo sapiens OX=9606 GN=PRPS2 PE=1 SV=2	0.005	FALSE	3.039	3	1	2	1	318	34.7	6.61	1.62	1	0		179369	43445	247295			Not Found	High	Peak Found	Peak Found	High	Not Found	1
FALSE	High	Master Protein	Q9GZL7	Ribosome biogenesis protein WDR12 OS=Homo sapiens OX=9606 GN=WDR12 PE=1 SV=2	0	FALSE	5.56	6	1	1	1	423	47.7	5.9	0	1	0		152233					Not Found	High	Not Found	Not Found	Not Found	Not Found	1
FALSE	High	Master Protein	Q9Y3A5	Ribosome maturation protein SBDS OS=Homo sapiens OX=9606 GN=SBDS PE=1 SV=4	0	FALSE	8.964	10	2	5	2	250	28.7	8.75	6.44	2	0			102007		346169	411727	Not Found	High	Peak Found	Not Found	High	High	1
FALSE	High	Master Protein	Q9P2E9	Ribosome-binding protein 1 OS=Homo sapiens OX=9606 GN=RRBP1 PE=1 SV=5	0	FALSE	187.981	28	30	77	30	1410	152.4	8.6	172.87	30	0	1.45699e+07	1.15006e+08	9.40154e+06	1.65355e+06	691944	755050	High	High	High	High	Peak Found	Peak Found	1
FALSE	High	Master Protein	Q9Y3I0	RNA-splicing ligase RtcB homolog OS=Homo sapiens OX=9606 GN=RTCB PE=1 SV=1	0	FALSE	8.532	4	1	3	1	505	55.2	7.23	3.41	1	0		236512		251666	368030	114454	Not Found	Peak Found	Not Found	High	High	High	1
FALSE	High	Master Protein	Q9Y265	RuvB-like 1 OS=Homo sapiens OX=9606 GN=RUVBL1 PE=1 SV=1	0	FALSE	56.213	29	9	46	9	456	50.2	6.42	83	9	0	2.44549e+06	9.42054e+06	2.39683e+06	2.3278e+06	3.89877e+06	3.40184e+06	High	High	High	High	High	High	1
FALSE	High	Master Protein	Q9Y230	RuvB-like 2 OS=Homo sapiens OX=9606 GN=RUVBL2 PE=1 SV=3	0	FALSE	19.492	14	6	11	6	463	51.1	5.64	10.19	6	0	1.69783e+07	1.46306e+07	1.01929e+07	1.64911e+06	2.22472e+06	2.33482e+06	Peak Found	High	High	Peak Found	High	Peak Found	1
FALSE	High	Master Protein	P31153	S-adenosylmethionine synthase isoform type-2 OS=Homo sapiens OX=9606 GN=MAT2A PE=1 SV=1	0	FALSE	10.737	9	2	2	2	395	43.6	6.48	4.63	2	0		1.54623e+06					Not Found	High	Not Found	Not Found	Not Found	Not Found	1
FALSE	High	Master Protein	P10768	S-formylglutathione hydrolase OS=Homo sapiens OX=9606 GN=ESD PE=1 SV=2	0	FALSE	4.37	8	1	2	1	282	31.4	7.02	0	1	0		220081	57827		136224	146186	Not Found	High	Peak Found	High	Peak Found	Peak Found	1
FALSE	High	Master Protein	Q13126	S-methyl-5'-thioadenosine phosphorylase OS=Homo sapiens OX=9606 GN=MTAP PE=1 SV=2	0.001	FALSE	3.983	12	2	2	2	283	31.2	7.18	0	2	0		255463	31417.4	122250	76519.3	54222.5	Not Found	High	Peak Found	High	Peak Found	Peak Found	1
FALSE	High	Master Protein	Q8WVM8	Sec1 family domain-containing protein 1 OS=Homo sapiens OX=9606 GN=SCFD1 PE=1 SV=4	0	FALSE	5.344	6	2	2	2	642	72.3	6.27	0	2	0	16462.5	260376	28520.2	40418.6		27115.8	Peak Found	High	Peak Found	Peak Found	Not Found	Peak Found	1
FALSE	High	Master Protein	Q12765	Secernin-1 OS=Homo sapiens OX=9606 GN=SCRN1 PE=1 SV=2	0	FALSE	11.429	12	4	7	4	414	46.4	4.75	2.12	4	0		1.92053e+06	117049	332584	237683	201401	Not Found	High	High	High	Peak Found	Peak Found	1
FALSE	High	Master Protein	Q13018	Secretory phospholipase A2 receptor OS=Homo sapiens OX=9606 GN=PLA2R1 PE=1 SV=2	0	FALSE	7.613	3	3	4	3	1463	168.5	6.11	0	3	0	66977.1	500458	59905.4		18643.6		High	High	Peak Found	Not Found	Peak Found	Not Found	1
FALSE	High	Master Protein	Q6UXD5	Seizure 6-like protein 2 OS=Homo sapiens OX=9606 GN=SEZ6L2 PE=1 SV=2	0.008	FALSE	2.649	1	1	1	1	910	97.5	4.89	1.61	1	0	220173						High	Not Found	Not Found	Not Found	Not Found	Not Found	1
FALSE	High	Master Protein	Q99985	Semaphorin-3C OS=Homo sapiens OX=9606 GN=SEMA3C PE=2 SV=2	0	FALSE	17.581	10	6	12	5	751	85.2	8.69	5.08	6	1		58511.2	463515	2.40941e+06	3.04971e+06	1.52114e+06	Not Found	High	High	High	High	High	1
FALSE	High	Master Protein	Q9C0C4	Semaphorin-4C OS=Homo sapiens OX=9606 GN=SEMA4C PE=1 SV=2	0.001	FALSE	4.042	3	2	5	1	833	92.6	7.28	0	2	0	722801	6.38198e+06	1.64958e+06	6.08996e+06	5.90864e+06	5.41676e+06	Peak Found	Peak Found	Peak Found	Peak Found	High	Peak Found	1
FALSE	High	Master Protein	Q13591	Semaphorin-5A OS=Homo sapiens OX=9606 GN=SEMA5A PE=1 SV=3	0	FALSE	73.993	18	13	38	13	1074	120.5	7.21	91.88	13	0	1.42346e+07	3.37422e+06	1.11758e+07	2.07606e+06	1.54589e+06	1.19742e+06	High	High	High	High	High	Peak Found	1
FALSE	High	Master Protein	O75326	Semaphorin-7A OS=Homo sapiens OX=9606 GN=SEMA7A PE=1 SV=1	0	FALSE	48.083	20	9	13	9	666	74.8	7.64	27.26	9	0	6.45565e+06	1.53141e+06	1.32486e+06	987201	2.05535e+06	838538	High	High	High	Peak Found	Peak Found	Peak Found	1
FALSE	High	Master Protein	Q9NVA2	Septin-11 OS=Homo sapiens OX=9606 GN=SEPTIN11 PE=1 SV=3	0	FALSE	35.376	25	8	27	8	429	49.4	6.81	34.69	8	0	1.06399e+06	7.02171e+06	1.71735e+06	4.47352e+06	4.62882e+06	3.04373e+06	High	High	High	High	High	High	1
FALSE	High	Master Protein	Q15019	Septin-2 OS=Homo sapiens OX=9606 GN=SEPTIN2 PE=1 SV=1	0	FALSE	23.544	18	5	19	5	361	41.5	6.6	24.68	5	0	367279	1.45391e+06	532077	2.60678e+06	4.3151e+06	2.18589e+06	High	High	High	High	High	High	1
FALSE	High	Master Protein	Q16181	Septin-7 OS=Homo sapiens OX=9606 GN=SEPTIN7 PE=1 SV=2	0	FALSE	26.065	24	5	15	5	437	50.6	8.63	37.91	5	0	458701	2.9663e+06	846749	1.83108e+06	1.34976e+06	1.30356e+06	High	High	High	High	High	High	1
FALSE	High	Master Protein	Q9UHD8	Septin-9 OS=Homo sapiens OX=9606 GN=SEPTIN9 PE=1 SV=2	0	FALSE	52.702	20	9	40	9	586	65.4	8.97	74.77	9	0	1.0677e+06	1.27383e+07	2.03026e+06	6.43252e+06	5.61968e+06	3.67091e+06	High	High	High	High	High	High	1
FALSE	High	Master Protein	P10124	Serglycin OS=Homo sapiens OX=9606 GN=SRGN PE=1 SV=3	0	FALSE	50.668	32	5	164	5	158	17.6	4.96	358.26	5	0	4.71035e+08	1.5662e+09	6.57511e+08	1.67382e+08	3.2317e+08	1.75025e+08	High	High	High	High	High	High	1
FALSE	High	Master Protein	O95084	Serine protease 23 OS=Homo sapiens OX=9606 GN=PRSS23 PE=1 SV=1	0	FALSE	47.443	34	9	44	9	383	43	9.42	94.32	9	0	4.50987e+06	3.13554e+06	1.22774e+07	2.45742e+07	1.52918e+07	1.2993e+07	High	High	High	High	High	High	1
FALSE	High	Master Protein	Q92743	Serine protease HTRA1 OS=Homo sapiens OX=9606 GN=HTRA1 PE=1 SV=1	0	FALSE	204.269	63	21	214	21	480	51.3	7.83	583.88	21	0	2.34096e+08	8.87741e+07	1.20667e+08	1.6938e+08	1.25451e+08	1.02152e+08	High	High	High	High	High	High	1
FALSE	High	Master Protein	P49591	Serine--tRNA ligase, cytoplasmic OS=Homo sapiens OX=9606 GN=SARS1 PE=1 SV=3	0	FALSE	47.054	28	11	34	11	514	58.7	6.43	50.05	11	0	1.25958e+06	1.10179e+07	1.73819e+06	3.31455e+06	4.34475e+06	2.74654e+06	High	High	High	High	High	High	1	Met-loss [N-Term]
FALSE	High	Master Protein	Q9Y3F4	Serine-threonine kinase receptor-associated protein OS=Homo sapiens OX=9606 GN=STRAP PE=1 SV=1	0	FALSE	27.221	20	6	13	6	350	38.4	5.12	13	6	0		4.32184e+06	415257	887755	1.63928e+06	775680	Not Found	High	High	High	High	High	1
FALSE	High	Master Protein	O94804	Serine/threonine-protein kinase 10 OS=Homo sapiens OX=9606 GN=STK10 PE=1 SV=1	0	FALSE	7.104	3	2	3	1	968	112.1	6.95	3.68	2	0			33674.8	44924.8	64698.9		Not Found	Not Found	Peak Found	Peak Found	High	Not Found	1
FALSE	High	Master Protein	Q8TDX7	Serine/threonine-protein kinase Nek7 OS=Homo sapiens OX=9606 GN=NEK7 PE=1 SV=1	0	FALSE	6.388	9	2	2	2	302	34.5	8.25	2.32	2	0							Not Found	Not Found	Not Found	Not Found	High	Not Found	1
FALSE	High	Master Protein	Q8TD19	Serine/threonine-protein kinase Nek9 OS=Homo sapiens OX=9606 GN=NEK9 PE=1 SV=2	0.003	FALSE	3.359	1	1	1	1	979	107.1	5.74	0	1	0							Not Found	High	Not Found	Not Found	Not Found	Not Found	1
FALSE	High	Master Protein	Q66LE6	Serine/threonine-protein phosphatase 2A 55 kDa regulatory subunit B delta isoform OS=Homo sapiens OX=9606 GN=PPP2R2D PE=1 SV=1	0.002	FALSE	3.553	3	1	4	1	453	52	6.39	2.07	1	0	32576.7	285953	47109.1	134933	145167	43585.5	Peak Found	High	Peak Found	High	High	Peak Found	1
FALSE	High	Master Protein	P30153	Serine/threonine-protein phosphatase 2A 65 kDa regulatory subunit A alpha isoform OS=Homo sapiens OX=9606 GN=PPP2R1A PE=1 SV=4	0	FALSE	43.959	25	9	13	9	589	65.3	5.11	25.4	9	0	712107	7.79628e+06	1.61836e+06	1.14879e+06	2.37896e+06	1.42556e+06	High	High	High	Peak Found	High	Peak Found	1	Met-loss+Acetyl [N-Term]
FALSE	High	Master Protein	P62714	Serine/threonine-protein phosphatase 2A catalytic subunit beta isoform OS=Homo sapiens OX=9606 GN=PPP2CB PE=1 SV=1	0	FALSE	5.739	6	2	2	2	309	35.6	5.43	2.46	2	0	180088	1.14353e+06	364172	512456	827457	470186	Peak Found	High	Peak Found	Peak Found	Peak Found	Peak Found	1
FALSE	High	Master Protein	P62136	Serine/threonine-protein phosphatase PP1-alpha catalytic subunit OS=Homo sapiens OX=9606 GN=PPP1CA PE=1 SV=1	0	FALSE	21.614	24	6	13	6	330	37.5	6.33	7.71	6	0	240328	2.34582e+06	276553	1.17607e+06	1.3561e+06	789667	High	High	High	High	High	High	1
FALSE	High	Master Protein	Q96P63	Serpin B12 OS=Homo sapiens OX=9606 GN=SERPINB12 PE=1 SV=1	0	FALSE	8.12	11	3	4	3	405	46.2	5.53	5.59	3	0						851552	Not Found	High	Not Found	Not Found	High	High	1
FALSE	High	Master Protein	Q9UIV8	Serpin B13 OS=Homo sapiens OX=9606 GN=SERPINB13 PE=1 SV=2	0.01	FALSE	2.496	5	1	1	1	391	44.2	5.71	0	1	0							Not Found	High	Not Found	Not Found	Not Found	Not Found	1
FALSE	High	Master Protein	P29508	Serpin B3 OS=Homo sapiens OX=9606 GN=SERPINB3 PE=1 SV=2	0	FALSE	53.273	33	12	26	4	390	44.5	6.81	41.39	12	8		3.97233e+07	2.6459e+06		299835	4.70329e+06	Not Found	High	Peak Found	Not Found	Not Found	High	1
FALSE	High	Master Protein	P48594	Serpin B4 OS=Homo sapiens OX=9606 GN=SERPINB4 PE=1 SV=2	0	FALSE	49.035	31	10	22	2	390	44.8	6.21	41.38	10	0		886842	177377				Not Found	High	Peak Found	Not Found	Not Found	Not Found	1
FALSE	High	Master Protein	P35237	Serpin B6 OS=Homo sapiens OX=9606 GN=SERPINB6 PE=1 SV=3	0	FALSE	4.851	5	1	2	1	376	42.6	5.27	0	1	0	142046	382511	95398.7	245880	320512	161744	Peak Found	High	Peak Found	Peak Found	Peak Found	High	1
FALSE	High	Master Protein	P50454	Serpin H1 OS=Homo sapiens OX=9606 GN=SERPINH1 PE=1 SV=2	0	FALSE	164.316	59	20	122	20	418	46.4	8.69	283.19	20	0	4.77944e+07	2.76634e+07	1.3807e+07	7.20341e+07	8.28647e+07	4.58957e+07	High	High	High	High	High	High	1
FALSE	High	Master Protein	Q9NR45	Sialic acid synthase OS=Homo sapiens OX=9606 GN=NANS PE=1 SV=2	0	FALSE	4.719	5	1	2	1	359	40.3	6.74	2.68	1	0		277544		96050.2	295032		Not Found	High	Not Found	Peak Found	High	Not Found	1
FALSE	High	Master Protein	Q99519	Sialidase-1 OS=Homo sapiens OX=9606 GN=NEU1 PE=1 SV=1	0	FALSE	9.545	6	2	3	2	415	45.4	5.88	6.59	2	0	753662	250624		71122.7		13172	High	Peak Found	Not Found	Peak Found	Not Found	Peak Found	1
FALSE	High	Master Protein	Q8IX30	Signal peptide, CUB and EGF-like domain-containing protein 3 OS=Homo sapiens OX=9606 GN=SCUBE3 PE=1 SV=1	0	FALSE	168.451	30	19	98	19	993	109.2	7.56	289.9	19	0	6.21704e+07	1.65551e+07	4.84033e+07	1.72636e+07	1.10129e+07	1.68117e+07	High	High	High	High	High	High	1
FALSE	High	Master Protein	Q9UHB9	Signal recognition particle subunit SRP68 OS=Homo sapiens OX=9606 GN=SRP68 PE=1 SV=2	0.003	FALSE	3.265	1	1	1	1	627	70.7	8.56	0	1	0							Not Found	High	Not Found	Not Found	Not Found	Not Found	1
FALSE	High	Master Protein	P42224	Signal transducer and activator of transcription 1-alpha/beta OS=Homo sapiens OX=9606 GN=STAT1 PE=1 SV=2	0	FALSE	43.314	17	8	23	8	750	87.3	6.05	35.39	8	0	13681.6	1.90464e+06	83216.5	2.52161e+06	5.34702e+06	3.27797e+06	Peak Found	High	Peak Found	High	High	High	1
FALSE	High	Master Protein	P40763	Signal transducer and activator of transcription 3 OS=Homo sapiens OX=9606 GN=STAT3 PE=1 SV=2	0	FALSE	7.593	5	2	4	2	770	88	6.3	0	2	0				262912	153364	10350.6	Not Found	Not Found	Not Found	High	High	Peak Found	1
FALSE	High	Master Protein	O94813	Slit homolog 2 protein OS=Homo sapiens OX=9606 GN=SLIT2 PE=1 SV=1	0	FALSE	11.92	2	2	2	2	1529	169.8	7.06	3	2	0	449905		166346	144848	148633		High	Not Found	Peak Found	Peak Found	Peak Found	Not Found	1
FALSE	High	Master Protein	O75094	Slit homolog 3 protein OS=Homo sapiens OX=9606 GN=SLIT3 PE=2 SV=3	0	FALSE	13.914	3	4	5	4	1523	167.6	7.65	4.46	4	0	379581	30917.7	64674.3	1.47515e+06	861807	493712	Peak Found	Peak Found	Peak Found	High	Peak Found	High	1
FALSE	High	Master Protein	P0DJJ0	SLIT-ROBO Rho GTPase-activating protein 2C OS=Homo sapiens OX=9606 GN=SRGAP2C PE=1 SV=1	0	FALSE	5.485	4	1	1	1	459	53.5	6.34	3.12	1	0				122736		61154.6	Not Found	Not Found	Not Found	High	Not Found	Peak Found	1
FALSE	High	Master Protein	Q96QD8	Sodium-coupled neutral amino acid transporter 2 OS=Homo sapiens OX=9606 GN=SLC38A2 PE=1 SV=2	0	FALSE	8.302	4	1	2	1	506	56	8	8.01	1	0				667836	437154	926056	Not Found	Not Found	Not Found	High	Peak Found	High	1
FALSE	High	Master Protein	P05023	Sodium/potassium-transporting ATPase subunit alpha-1 OS=Homo sapiens OX=9606 GN=ATP1A1 PE=1 SV=1	0	FALSE	17.77	7	5	12	5	1023	112.8	5.49	7.21	5	0		390904		2.62764e+06	968760	811579	Not Found	High	Not Found	High	High	High	1
FALSE	High	Master Protein	P54709	Sodium/potassium-transporting ATPase subunit beta-3 OS=Homo sapiens OX=9606 GN=ATP1B3 PE=1 SV=1	0	FALSE	8.007	5	1	3	1	279	31.5	8.35	4.87	1	0		194896	121683	599336	594962	453808	Not Found	Peak Found	Peak Found	High	High	High	1
FALSE	High	Master Protein	A1L4H1	Soluble scavenger receptor cysteine-rich domain-containing protein SSC5D OS=Homo sapiens OX=9606 GN=SSC5D PE=1 SV=3	0	FALSE	223.124	26	24	222	24	1573	165.6	6.13	538.67	24	0	4.26752e+07	2.3654e+07	8.08085e+07	1.05539e+08	1.39173e+08	4.72148e+08	High	High	High	High	High	High	1
FALSE	High	Master Protein	P11166	Solute carrier family 2, facilitated glucose transporter member 1 OS=Homo sapiens OX=9606 GN=SLC2A1 PE=1 SV=2	0	FALSE	7.847	4	2	5	2	492	54	8.72	5.21	2	0	29720.1	265223	47821.2	796843	272298	593143	Peak Found	Peak Found	Peak Found	High	High	High	1
FALSE	High	Master Protein	Q96RF0	Sorting nexin-18 OS=Homo sapiens OX=9606 GN=SNX18 PE=1 SV=2	0.004	FALSE	3.073	1	1	1	1	628	68.9	5.68	0	1	0							Not Found	Not Found	Not Found	Not Found	High	Not Found	1
FALSE	High	Master Protein	Q9UNH7	Sorting nexin-6 OS=Homo sapiens OX=9606 GN=SNX6 PE=1 SV=1	0	FALSE	5.838	4	2	2	2	406	46.6	6.16	1.9	2	0		183824		332864	434240		Not Found	Peak Found	Not Found	Peak Found	High	Not Found	1
FALSE	High	Master Protein	P09486	SPARC OS=Homo sapiens OX=9606 GN=SPARC PE=1 SV=1	0	FALSE	135.605	56	14	120	14	303	34.6	4.84	288.27	14	0	1.22497e+08	1.01249e+08	1.16871e+08	5.06238e+07	3.5994e+07	4.02474e+07	High	High	High	High	High	High	1
FALSE	High	Master Protein	Q9H4F8	SPARC-related modular calcium-binding protein 1 OS=Homo sapiens OX=9606 GN=SMOC1 PE=1 SV=1	0	FALSE	17.295	12	4	8	4	434	48.1	8.22	11.16	4	0	1.97976e+06	554467		511820	125698	53267.3	High	High	Not Found	High	Peak Found	Peak Found	1
FALSE	High	Master Protein	Q13813	Spectrin alpha chain, non-erythrocytic 1 OS=Homo sapiens OX=9606 GN=SPTAN1 PE=1 SV=3	0	FALSE	1065.16	61	130	926	130	2472	284.4	5.35	2416.2	130	0	2.91141e+08	1.16827e+09	3.42989e+08	1.72742e+08	3.2907e+08	2.00919e+08	High	High	High	High	High	High	1
FALSE	High	Master Protein	Q01082	Spectrin beta chain, non-erythrocytic 1 OS=Homo sapiens OX=9606 GN=SPTBN1 PE=1 SV=2	0	FALSE	848.064	59	112	658	112	2364	274.4	5.57	1623.38	112	0	2.54155e+08	7.06128e+08	2.73919e+08	1.76228e+08	2.94177e+08	2.06784e+08	High	High	High	High	High	High	1
FALSE	High	Master Protein	P19623	Spermidine synthase OS=Homo sapiens OX=9606 GN=SRM PE=1 SV=1	0	FALSE	7.801	7	2	7	2	302	33.8	5.49	6.49	2	0		2.1871e+06	162269	611216	506250	211147	Not Found	High	Peak Found	High	High	High	1
FALSE	High	Master Protein	P52788	Spermine synthase OS=Homo sapiens OX=9606 GN=SMS PE=1 SV=2	0	FALSE	11.301	13	4	5	4	366	41.2	5.02	2.26	4	0	135893	1.16699e+06	314976	140684	694930	323488	High	High	Peak Found	Peak Found	High	High	1
FALSE	High	Master Protein	P23246	Splicing factor, proline- and glutamine-rich OS=Homo sapiens OX=9606 GN=SFPQ PE=1 SV=2	0	FALSE	13.167	5	3	8	2	707	76.1	9.44	13.44	3	1	111919	2.04247e+06	132263	418551	403303	222584	Peak Found	High	High	High	High	High	1
FALSE	High	Master Protein	O76061	Stanniocalcin-2 OS=Homo sapiens OX=9606 GN=STC2 PE=1 SV=1	0	FALSE	32.063	31	6	16	6	302	33.2	7.3	20.72	6	0	5.86454e+06	2.01886e+06	2.23654e+06	213883	319076	374094	High	High	High	Peak Found	Peak Found	Peak Found	1
FALSE	High	Master Protein	Q7KZF4	Staphylococcal nuclease domain-containing protein 1 OS=Homo sapiens OX=9606 GN=SND1 PE=1 SV=1	0	FALSE	54.93	20	13	33	13	910	101.9	7.17	33.21	13	0	209693	9.7277e+06	841941	4.42799e+06	5.25437e+06	4.74181e+06	Peak Found	High	Peak Found	High	High	High	1	Met-loss+Acetyl [N-Term]
FALSE	High	Master Protein	Q9H2G2	STE20-like serine/threonine-protein kinase OS=Homo sapiens OX=9606 GN=SLK PE=1 SV=1	0	FALSE	31.734	10	8	9	7	1235	142.6	5.15	14.4	8	1	304954	4.20972e+06	116180	147482	192852	101165	Peak Found	High	Not Found	Not Found	Not Found	Not Found	1
FALSE	High	Master Protein	P27105	Stomatin OS=Homo sapiens OX=9606 GN=STOM PE=1 SV=3	0	FALSE	23.532	26	4	20	4	288	31.7	7.88	27.51	4	0	24414.2	593979	154048	2.43124e+06	498164	2.16175e+06	Peak Found	High	High	High	High	High	1
FALSE	High	Master Protein	P24347	Stromelysin-3 OS=Homo sapiens OX=9606 GN=MMP11 PE=1 SV=3	0	FALSE	5.223	4	2	7	1	488	54.6	6.87	8.76	2	0	142893	870517	147095	229510	620659	240667	High	High	High	High	High	High	1
FALSE	High	Master Protein	O00391	Sulfhydryl oxidase 1 OS=Homo sapiens OX=9606 GN=QSOX1 PE=1 SV=3	0	FALSE	155.145	39	22	148	22	747	82.5	8.92	306.5	22	0	5.47427e+07	2.24271e+07	2.68072e+07	2.44417e+07	3.47337e+07	2.9374e+07	High	High	High	High	High	High	1
FALSE	High	Master Protein	Q6ZRP7	Sulfhydryl oxidase 2 OS=Homo sapiens OX=9606 GN=QSOX2 PE=1 SV=3	0.001	FALSE	3.585	2	1	2	1	698	77.5	7.72	0	1	0	172537	71238.8	109039			70589.3	High	Peak Found	High	Not Found	Not Found	Peak Found	1
FALSE	High	Master Protein	O15260	Surfeit locus protein 4 OS=Homo sapiens OX=9606 GN=SURF4 PE=1 SV=3	0	FALSE	5.354	7	1	1	1	269	30.4	7.78	0	1	0		57076.2	23164.5	165357		93348.9	Not Found	Peak Found	Peak Found	High	Not Found	Peak Found	1	Met-loss [N-Term]
FALSE	High	Master Protein	O60279	Sushi domain-containing protein 5 OS=Homo sapiens OX=9606 GN=SUSD5 PE=1 SV=3	0	FALSE	14.985	10	4	10	4	629	68	4.91	25.25	4	0	8.17036e+06	7.51987e+06	5.0792e+06	406210		463351	High	High	High	Peak Found	Not Found	Peak Found	1
FALSE	High	Master Protein	P78539	Sushi repeat-containing protein SRPX OS=Homo sapiens OX=9606 GN=SRPX PE=1 SV=1	0	FALSE	41.701	23	9	32	9	464	51.5	8.66	70.79	9	0	1.31601e+07	1.73592e+06	4.25656e+06	3.53217e+06	4.08291e+06	3.54321e+06	High	High	High	High	High	High	1
FALSE	High	Master Protein	O60687	Sushi repeat-containing protein SRPX2 OS=Homo sapiens OX=9606 GN=SRPX2 PE=1 SV=1	0	FALSE	68.556	32	11	36	11	465	52.9	7.25	80.08	11	0	1.65864e+07	8.908e+06	6.32127e+06	526195	1.00605e+06	628735	High	High	High	High	High	Peak Found	1
FALSE	High	Master Protein	Q8TER0	Sushi, nidogen and EGF-like domain-containing protein 1 OS=Homo sapiens OX=9606 GN=SNED1 PE=2 SV=2	0	FALSE	103.98	17	17	33	17	1413	152.1	6.98	70.64	17	0	3.316e+07	2.77412e+06	7.75967e+06	1.95781e+06	2.2441e+06	2.5339e+06	High	High	High	High	Peak Found	High	1
FALSE	High	Master Protein	Q4LDE5	Sushi, von Willebrand factor type A, EGF and pentraxin domain-containing protein 1 OS=Homo sapiens OX=9606 GN=SVEP1 PE=1 SV=3	0	FALSE	315.035	24	57	180	57	3571	389.9	5.5	389.35	57	0	3.02222e+08	1.21993e+08	3.27003e+08	3.02877e+08	2.89058e+08	1.94625e+08	High	Peak Found	High	High	High	High	1
FALSE	High	Master Protein	P00735	SWISS-PROT:P00735 (Bos taurus) Prothrombin precursor (Fragment)	0	TRUE	85.579	30	15	66	15	625	70.5	6.33	122.5	15	0	6.664e+06	1.61653e+07	1.53778e+07	1.7195e+07	1.34442e+07	9.68407e+06	High	High	High	High	High	High	1
FALSE	High	Master Protein	P00978	SWISS-PROT:P00978 (Bos taurus) AMBP protein precursor	0	TRUE	41.52	22	7	51	7	352	39.2	7.62	132.92	7	0	6.27344e+06	1.69091e+07	1.10931e+07	4.82215e+07	1.2758e+07	2.98831e+07	High	High	High	High	High	High	1
FALSE	High	Master Protein	P01030	SWISS-PROT:P01030 (Bos taurus) similar to Complement C4-A precursor	0	TRUE	51.493	10	14	38	2	1741	192.7	7.43	53.01	14	0	288820	277202	331083	334016	106359	336680	High	Peak Found	High	High	Peak Found	High	1
FALSE	High	Master Protein	P01044-1	SWISS-PROT:P01044-1 (Bos taurus) Isoform HMW of Kininogen-1 precursor	0	TRUE	43.662	17	9	30	3	621	68.8	6.62	52.49	9	6	6.95687e+06	1.17933e+07	8.03621e+06	7.19496e+06	5.18599e+06	4.9364e+06	Not Found	High	High	Peak Found	Peak Found	Peak Found	1
FALSE	High	Master Protein	P01045-1	SWISS-PROT:P01045-1 (Bos taurus) Isoform HMW of Kininogen-2 precursor	0	TRUE	27.37	12	7	31	1	619	68.7	6.57	48.94	7	0	311470	1.32144e+06				571688	Peak Found	High	High	High	Not Found	High	1
FALSE	High	Master Protein	P01966	SWISS-PROT:P01966 (Bos taurus) Hemoglobin subunit alpha	0	TRUE	55.563	52	5	54	5	142	15.2	8.44	156.4	5	0	2.03613e+07	1.82641e+07	2.0363e+07	2.25782e+07	2.00493e+07	1.51998e+07	High	High	High	High	High	High	1
FALSE	High	Master Protein	P02538	SWISS-PROT:P02538 Tax_Id=9606 Gene_Symbol=KRT6A Keratin, type II cytoskeletal 6A	0	TRUE	166.907	54	29	137	4	564	60	8	286.75	29	18	2.65123e+06	4.16664e+08	3.45409e+07	9.06569e+06	5.4698e+06	2.3726e+07	Peak Found	High	High	Not Found	Not Found	Peak Found	1	Met-loss+Acetyl [N-Term]
FALSE	High	Master Protein	P02662	SWISS-PROT:P02662 Alpha-S1-casein - Bos taurus (Bovine).	0	TRUE	18.446	21	3	9	3	199	23	4.94	14.67	3	0	2.27138e+06	1.01638e+06	484100	424806	169885	1.43247e+06	High	High	Peak Found	Peak Found	Peak Found	High	1
FALSE	High	Master Protein	P02663	SWISS-PROT:P02663 Alpha-S2-casein [Contains: Casocidin-1 - Bos taurus (Bovine).	0	TRUE	6.004	16	2	2	2	207	24.3	8.27	1.7	2	0	199055					816407	High	Not Found	Not Found	Not Found	Not Found	High	1
FALSE	High	Master Protein	P02666	SWISS-PROT:P02666 Beta-casein - Bos taurus (Bovine).	0	TRUE	13.827	9	1	7	1	209	23.6	5.19	16.01	1	0	884860	148372	337647	82732.3		921233	High	High	High	Peak Found	Not Found	High	1
FALSE	High	Master Protein	P02672	SWISS-PROT:P02672 (Bos taurus) Fibrinogen alpha chain precursor	0	TRUE	11.943	7	5	11	5	615	67	7.17	7.47	5	0	268091	77008.9	1.83236e+06	740934	866800	1.20219e+06	Peak Found	Peak Found	High	Peak Found	High	High	1
FALSE	High	Master Protein	P02676	SWISS-PROT:P02676 (Bos taurus) similar to Fibrinogen beta chain precursor	0.001	TRUE	3.876	4	2	3	2	495	56.4	8.22	3.78	2	0	581891	572464	1.26596e+06	1.04984e+06	705925	833698	Peak Found	Peak Found	High	High	Peak Found	Peak Found	1
FALSE	High	Master Protein	P02768-1	SWISS-PROT:P02768-1 Tax_Id=9606 Gene_Symbol=ALB Isoform 1 of Serum albumin precursor	0	TRUE	126.136	44	22	56	19	609	69.3	6.28	114.3	22	0	1.32523e+07	2.05091e+07	1.53037e+07	9.1809e+06	4.89046e+06	4.17739e+07	Peak Found	High	High	High	High	High	1
FALSE	High	Master Protein	P02769	SWISS-PROT:P02769 (Bos taurus) Bovine serum albumin precursor	0	TRUE	331.96	65	42	534	39	607	69.2	6.18	1166.62	42	3	5.88971e+08	8.39511e+08	6.30893e+08	3.84054e+08	3.38677e+08	3.67225e+08	High	High	High	High	High	High	1
FALSE	High	Master Protein	P04258	SWISS-PROT:P04258 (Bos taurus) Similar to Collagen alpha 1(III) chain	0	TRUE	141.46	18	18	173	3	1466	138.4	6.43	459.27	18	0	1.01411e+07	3.01307e+06	1.50107e+07	4.06679e+07	4.5797e+07	2.14224e+07	High	High	High	High	High	High	1
FALSE	High	Master Protein	P06868	SWISS-PROT:P06868 (Bos taurus) Plasminogen precursor	0.01	TRUE	2.534	1	1	2	1	812	91.2	7.5	0	1	0	154938	124247	145801	169707	189101	116611	High	Peak Found	Peak Found	High	Peak Found	Peak Found	1
FALSE	High	Master Protein	P07224	SWISS-PROT:P07224 (Bos taurus) Vitamin K-dependent protein S precursor	0	TRUE	28.779	14	10	13	8	675	75.1	5.41	17.24	10	1	4.64392e+06	1.00397e+06	694139	153118		97938.5	High	High	Peak Found	Not Found	Not Found	Peak Found	1
FALSE	High	Master Protein	P08779	SWISS-PROT:P08779 Tax_Id=9606 Gene_Symbol=KRT16 Keratin, type I cytoskeletal 16	0	TRUE	125.718	51	24	104	12	473	51.2	5.05	168.84	24	0	982733	3.00366e+07	2.93952e+06	1.99863e+06	245892	7.37376e+06	Peak Found	High	High	High	Peak Found	High	1
FALSE	High	Master Protein	P12763	SWISS-PROT:P12763 (Bos taurus) Alpha-2-HS-glycoprotein precursor	0	TRUE	143.149	47	11	307	11	359	38.4	5.5	687.68	11	0	4.79787e+08	7.71555e+08	4.35893e+08	3.56979e+08	3.3113e+08	4.58368e+08	High	High	High	High	High	High	1
FALSE	High	Master Protein	P13645	SWISS-PROT:P13645 Tax_Id=9606 Gene_Symbol=KRT10 Keratin, type I cytoskeletal 10	0	TRUE	243.636	54	31	252	26	593	59.5	5.21	639.78	31	6	6.98908e+07	8.82644e+08	2.26738e+08	2.83375e+08	2.74224e+08	8.19956e+08	High	High	High	High	High	High	1
FALSE	High	Master Protein	P13646-1	SWISS-PROT:P13646-1 Tax_Id=9606 Gene_Symbol=KRT13 Isoform 1 of Keratin, type I cytoskeletal 13	0	TRUE	46.923	20	11	30	6	458	49.6	4.96	55.27	11	1	1.04321e+06	1.01096e+07	484335	1.13434e+06	986431	1.33745e+06	Not Found	High	Not Found	High	Peak Found	Peak Found	1
FALSE	High	Master Protein	P13647	SWISS-PROT:P13647 Tax_Id=9606 Gene_Symbol=KRT5 Keratin, type II cytoskeletal 5	0	TRUE	134.907	42	25	137	14	590	62.3	7.74	302.63	25	0	2.98165e+06	1.41884e+08	1.66582e+07	1.39682e+07	9.9301e+06	4.63408e+07	High	High	High	High	High	High	1
FALSE	High	Master Protein	P15497	SWISS-PROT:P15497 (Bos taurus) Apolipoprotein A-I precursor	0	TRUE	97.622	55	16	124	16	265	30.3	5.97	295.9	16	0	1.50858e+08	1.42334e+08	1.83624e+08	8.92771e+07	1.69302e+08	1.47229e+08	High	High	High	High	High	High	1
FALSE	High	Master Protein	P17697	SWISS-PROT:P17697 (Bos taurus) Clusterin precursor	0	TRUE	66.933	29	10	67	10	439	51.1	6.04	124.32	10	0	2.2333e+07	1.67671e+07	2.68651e+07	1.71514e+07	1.37979e+07	1.75002e+07	High	High	High	High	High	High	1
FALSE	High	Master Protein	P19013	SWISS-PROT:P19013 Tax_Id=9606 Gene_Symbol=KRT4 keratin 4	0	TRUE	39.188	12	6	37	3	594	63.9	8.25	91.14	6	0		3.69108e+06	124634	389097			Not Found	High	Peak Found	Peak Found	Not Found	Not Found	1
FALSE	High	Master Protein	P28800	SWISS-PROT:P28800 (Bos taurus) Alpha-2-antiplasmin precursor	0	TRUE	22.091	13	6	21	6	492	54.7	5.72	35.58	6	0	4.63757e+06	6.59013e+06	6.86528e+06	6.03981e+06	2.85478e+06	4.29274e+06	High	High	High	High	High	High	1
FALSE	High	Master Protein	P34955	SWISS-PROT:P34955 (Bos taurus) Alpha-1-antiproteinase precursor	0	TRUE	95.464	37	17	167	17	416	46.1	6.52	328.92	17	0	1.67412e+08	2.93408e+08	2.57239e+08	1.61293e+08	2.05741e+08	1.41118e+08	High	High	High	High	High	High	1
FALSE	High	Master Protein	P35527	SWISS-PROT:P35527 Tax_Id=9606 Gene_Symbol=KRT9 Keratin, type I cytoskeletal 9	0	TRUE	264.419	69	26	267	25	623	62.1	5.3	692.76	26	0	4.10538e+07	4.62959e+08	1.12116e+08	1.66283e+08	8.43453e+07	3.47611e+08	High	High	High	High	High	High	1
FALSE	High	Master Protein	P41361	SWISS-PROT:P41361 (Bos taurus) Antithrombin-III precursor	0	TRUE	18.922	12	5	17	5	465	52.3	7.33	18.34	5	0	2.54035e+06	3.36952e+06	1.96874e+06	1.42812e+06	2.33115e+06	1.20636e+06	High	High	High	High	High	High	1
FALSE	High	Master Protein	P50448	SWISS-PROT:P50448 (Bos taurus) Factor XIIa inhibitor precursor	0	TRUE	27.791	17	8	22	6	468	51.7	6.67	38.31	8	0	7.36462e+06	4.85489e+06	3.42662e+06	3.42622e+06	3.95364e+06	2.33213e+06	High	High	High	High	High	High	1
FALSE	High	Master Protein	P60712	SWISS-PROT:P60712 (Bos taurus) Actin, cytoplasmic 1	0	TRUE	205.596	66	19	383	1	375	41.7	5.48	797.73	19	25	8.49423e+07	1.01689e+09	3.15124e+08	8.18288e+08	1.47496e+09	8.07216e+08	High	High	High	High	High	High	1	Met-loss+Acetyl [N-Term]
FALSE	High	Master Protein	P78385	SWISS-PROT:P78385 Keratin, type II cuticular Hb3 (Hair keratin, type II Hb3) - Homo sapiens (Human).	0	TRUE	6.71	5	3	9	1	493	54.2	5.4	6.97	3	0		730349	416187	475766	333681	726374	Not Found	High	Peak Found	Peak Found	Peak Found	Peak Found	1
FALSE	High	Master Protein	P81644	SWISS-PROT:P81644 (Bos taurus) Apolipoprotein A-II precursor	0	TRUE	12.084	27	3	10	3	100	11.2	8.1	7.96	3	0	763793	782809	686401	420709	674799	608551	High	High	High	High	High	High	1
FALSE	High	Master Protein	Q03247	SWISS-PROT:Q03247 (Bos taurus) Apolipoprotein E precursor	0	TRUE	64.36	39	10	52	7	316	36	5.67	112.38	10	0	2.32332e+06	4.08372e+06	3.78638e+06	2.75256e+06	5.22394e+06	1.14599e+07	High	High	High	High	High	High	1
FALSE	High	Master Protein	Q04695	SWISS-PROT:Q04695 Tax_Id=9606 Gene_Symbol=KRT17 Keratin, type I cytoskeletal 17	0	TRUE	100.92	55	20	79	13	432	48.1	5.02	136.65	20	0	161777	1.1976e+08	6.33211e+06	469656	514037	1.75246e+06	Peak Found	High	High	Peak Found	Peak Found	High	1
FALSE	High	Master Protein	Q28065	SWISS-PROT:Q28065 (Bos taurus) C4b-binding protein alpha chain precursor	0	TRUE	9.805	5	3	9	3	610	68.8	6.38	11.55	3	0	705691	435139	1.0695e+06	862231	470715	939864	High	High	High	High	High	High	1
FALSE	High	Master Protein	Q28085	SWISS-PROT:Q28085 (Bos taurus) Complement factor H precursor	0	TRUE	21.169	6	5	12	5	1236	140.3	6.81	24.44	5	0	1.03604e+06	574498	1.31564e+06	592968	474251	245072	High	Peak Found	High	High	High	Peak Found	1
FALSE	High	Master Protein	Q28107	SWISS-PROT:Q28107 (Bos taurus) Coagulation factor V precursor	0	TRUE	21.276	3	4	12	4	2211	248.8	5.83	12.35	4	0	837995	705821	652667	443077	214767	170864	High	High	High	High	High	Peak Found	1
FALSE	High	Master Protein	Q2UVX4	SWISS-PROT:Q2UVX4 (Bos taurus) Complement C3 precursor	0	TRUE	180.805	29	38	158	31	1662	187.2	6.84	262.1	38	7	2.31109e+07	2.28967e+07	2.22137e+07	3.02291e+07	2.3831e+07	2.04849e+07	High	High	High	High	High	High	1
FALSE	High	Master Protein	Q3MHN2	SWISS-PROT:Q3MHN2 (Bos taurus) Complement component C9 precursor	0.007	TRUE	2.826	4	1	1	1	548	62	5.9	0	1	0				42937.7			Not Found	Not Found	Not Found	High	Not Found	Not Found	1
FALSE	High	Master Protein	Q3MHN5	SWISS-PROT:Q3MHN5 (Bos taurus) Vitamin D-binding protein precursor	0	TRUE	100.042	39	14	100	3	474	53.3	5.52	268.67	14	11	2.7487e+07	5.91986e+07	7.37556e+07	3.43018e+07	4.18344e+07	6.04254e+07	High	High	High	High	High	High	1
FALSE	High	Master Protein	Q3SZ57	SWISS-PROT:Q3SZ57 (Bos taurus) Alpha-fetoprotein precursor	0	TRUE	26.935	10	6	24	6	610	68.5	6.29	39.69	6	0	5.2092e+06	3.71561e+06	4.67217e+06	1.99105e+06	1.41392e+06	1.33899e+06	High	High	High	High	High	High	1
FALSE	High	Master Protein	Q3SZR3	SWISS-PROT:Q3SZR3 (Bos taurus) Alpha-1-acid glycoprotein precursor	0	TRUE	13.51	14	2	3	2	202	23.2	5.87	10.16	2	0	355274	593700	699847				High	Peak Found	High	Not Found	Not Found	Not Found	1
FALSE	High	Master Protein	Q3Y5Z3	SWISS-PROT:Q3Y5Z3 (Bos taurus) Adiponectin precursor	0	TRUE	24.018	36	5	20	5	240	26.1	5.74	44.74	5	0	1.63731e+07	2.39995e+07	2.83729e+07	1.22177e+07	1.46981e+07	3.71114e+06	High	High	High	High	High	High	1
FALSE	High	Master Protein	Q58D62	SWISS-PROT:Q58D62 (Bos taurus) Fetuin-B precursor	0	TRUE	44.145	29	8	36	8	387	42.6	5.77	66.55	8	0	5.15409e+06	9.91999e+06	7.97048e+06	7.40163e+06	7.00105e+06	9.67371e+06	High	High	High	High	High	High	1
FALSE	High	Master Protein	Q5D862	SWISS-PROT:Q5D862 Tax_Id=9606 Gene_Symbol=FLG2 Filaggrin-2	0	TRUE	15.958	2	3	11	3	2391	247.9	8.31	18.66	3	0		2.2768e+06	630900	773606	1.18802e+06	3.96035e+06	Not Found	High	High	High	High	High	1
FALSE	High	Master Protein	Q6KB66-1	SWISS-PROT:Q6KB66-1 Tax_Id=9606 Gene_Symbol=KRT80 Isoform 1 of Keratin, type II cytoskeletal 80	0	TRUE	12.803	5	2	26	1	452	50.5	5.67	62.77	2	0		241200	41796.9			88550.4	Not Found	High	Peak Found	Not Found	Not Found	Peak Found	1
FALSE	High	Master Protein	Q86YZ3	SWISS-PROT:Q86YZ3 Tax_Id=9606 Gene_Symbol=HRNR Hornerin	0	TRUE	29.999	4	3	12	3	2850	282.2	10.04	19.99	3	0		8.5955e+06		3.50439e+06	117789	2.92471e+06	Not Found	High	High	High	High	High	1
FALSE	High	Master Protein	Q95M17	SWISS-PROT:Q95M17 (Bos taurus) Acidic mammalian chitinase precursor	0.001	TRUE	3.799	3	1	3	1	472	52.1	5.58	0	1	0	100207	89947.8	90039.6	161365		11052.6	Peak Found	Peak Found	High	High	Not Found	Peak Found	1
FALSE	High	Master Protein	Q9N2I2	SWISS-PROT:Q9N2I2 (Bos taurus) Plasma serine protease inhibitor precursor	0	TRUE	8.649	8	2	4	2	404	45.3	9.36	1.95	2	0	252819	165158	200377	163064	104003	108799	High	High	High	Peak Found	Peak Found	Peak Found	1
FALSE	High	Master Protein	Q9NSB4	SWISS-PROT:Q9NSB4 Keratin, type II cuticular Hb2 (Hair keratin, type II Hb2) - Homo sapiens (Human).	0	TRUE	4.683	2	1	2	1	513	56.6	6.74	6.07	1	0	957255	1.88627e+06				583949	High	High	Not Found	Not Found	Not Found	Peak Found	1
FALSE	High	Master Protein	Q9TT36	SWISS-PROT:Q9TT36 (Bos taurus) Thyroxine-binding globulin precursor	0.001	TRUE	3.677	4	1	3	1	411	46	5.72	2.67	1	0	120872	161442	149020	88801.9		31805.2	High	High	High	Peak Found	Not Found	Peak Found	1
FALSE	High	Master Protein	Q9TTE1	SWISS-PROT:Q9TTE1 (Bos taurus) Endopin-1 precursor	0	TRUE	41.785	28	9	36	8	411	46.2	5.85	60.29	9	1	5.62842e+06	2.08898e+07	1.31348e+07	3.51056e+06	3.80976e+06	3.57185e+06	High	High	High	High	High	High	1
FALSE	High	Master Protein	Q99536	Synaptic vesicle membrane protein VAT-1 homolog OS=Homo sapiens OX=9606 GN=VAT1 PE=1 SV=2	0	FALSE	12.196	13	4	14	4	393	41.9	6.29	8.43	4	0	161487	3.38538e+06	812039	1.73755e+06	1.27859e+06	1.49393e+06	High	High	High	High	High	High	1
FALSE	High	Master Protein	O15498	Synaptobrevin homolog YKT6 OS=Homo sapiens OX=9606 GN=YKT6 PE=1 SV=1	0	FALSE	6.537	15	2	3	2	198	22.4	6.92	1.91	2	0	233943	251318	266288	417055	381427	342149	Peak Found	Peak Found	High	Peak Found	High	Peak Found	1
FALSE	High	Master Protein	O00161	Synaptosomal-associated protein 23 OS=Homo sapiens OX=9606 GN=SNAP23 PE=1 SV=1	0.003	FALSE	3.397	9	1	1	1	211	23.3	5.01	0	1	0						238775	Not Found	Not Found	Not Found	Not Found	Not Found	High	1
FALSE	High	Master Protein	P18827	Syndecan-1 OS=Homo sapiens OX=9606 GN=SDC1 PE=1 SV=3	0	FALSE	6.174	5	1	1	1	310	32.4	4.63	3.96	1	0	989133	587364	330535	188676	1.4421e+06		High	Peak Found	Peak Found	Peak Found	Peak Found	Not Found	1
FALSE	High	Master Protein	P34741	Syndecan-2 OS=Homo sapiens OX=9606 GN=SDC2 PE=1 SV=2	0	FALSE	17.998	7	2	9	2	201	22.1	4.86	30.39	2	0	3.95724e+06	4.86493e+06	2.24399e+06		2.2891e+06	215043	High	High	High	High	High	Peak Found	1
FALSE	High	Master Protein	P31431	Syndecan-4 OS=Homo sapiens OX=9606 GN=SDC4 PE=1 SV=2	0	FALSE	30.316	25	5	19	5	198	21.6	4.5	48.95	5	0	2.46169e+07	2.23967e+07	1.17271e+07	1.98044e+06	5.00092e+06	954996	High	High	High	High	High	High	1
FALSE	High	Master Protein	Q86Y82	Syntaxin-12 OS=Homo sapiens OX=9606 GN=STX12 PE=1 SV=1	0.005	FALSE	3.05	6	1	2	1	276	31.6	5.59	0	1	0		31431.9	27053.9	77885.2		122707	Not Found	Peak Found	Peak Found	High	Not Found	High	1
FALSE	High	Master Protein	O00560	Syntenin-1 OS=Homo sapiens OX=9606 GN=SDCBP PE=1 SV=1	0	FALSE	70.052	49	8	49	8	298	32.4	7.53	125.94	8	0	4.3611e+06	1.83272e+07	1.0711e+07	1.02721e+07	6.66249e+06	1.94162e+07	High	High	High	High	High	High	1	Met-loss+Acetyl [N-Term]
FALSE	High	Master Protein	P17987	T-complex protein 1 subunit alpha OS=Homo sapiens OX=9606 GN=TCP1 PE=1 SV=1	0	FALSE	95.065	42	17	81	17	556	60.3	6.11	174.3	17	0	1.15979e+07	3.37516e+07	1.28752e+07	1.55847e+07	2.19704e+07	1.70684e+07	High	High	High	High	High	High	1	Acetyl [N-Term]
FALSE	High	Master Protein	P78371	T-complex protein 1 subunit beta OS=Homo sapiens OX=9606 GN=CCT2 PE=1 SV=4	0	FALSE	86.79	38	15	63	15	535	57.5	6.46	121.14	15	0	2.30321e+06	2.1162e+07	4.3266e+06	1.0654e+07	1.67924e+07	1.18687e+07	High	High	High	High	High	High	1
FALSE	High	Master Protein	P50991	T-complex protein 1 subunit delta OS=Homo sapiens OX=9606 GN=CCT4 PE=1 SV=4	0	FALSE	58.091	32	12	56	11	539	57.9	7.83	77.75	12	0	2.5394e+06	1.22684e+07	3.84078e+06	5.95349e+06	7.17754e+06	5.89109e+06	High	High	High	High	High	High	1
FALSE	High	Master Protein	P48643	T-complex protein 1 subunit epsilon OS=Homo sapiens OX=9606 GN=CCT5 PE=1 SV=1	0	FALSE	130.922	53	20	104	19	541	59.6	5.66	185.97	20	1	6.10404e+06	3.77235e+07	9.97287e+06	1.54191e+07	2.04972e+07	1.48881e+07	High	High	High	High	High	High	1	Met-loss+Acetyl [N-Term]
FALSE	High	Master Protein	Q99832	T-complex protein 1 subunit eta OS=Homo sapiens OX=9606 GN=CCT7 PE=1 SV=2	0	FALSE	84.604	38	16	69	16	543	59.3	7.65	119.6	16	0	4.38431e+06	2.41112e+07	5.16625e+06	7.88207e+06	7.941e+06	8.12664e+06	High	High	High	High	High	High	1	Acetyl [N-Term]
FALSE	High	Master Protein	P49368	T-complex protein 1 subunit gamma OS=Homo sapiens OX=9606 GN=CCT3 PE=1 SV=4	0	FALSE	89.017	48	19	89	19	545	60.5	6.49	139.93	19	0	6.22107e+06	2.45484e+07	8.52598e+06	1.60406e+07	2.12535e+07	1.71995e+07	High	High	High	High	High	High	1
FALSE	High	Master Protein	P50990	T-complex protein 1 subunit theta OS=Homo sapiens OX=9606 GN=CCT8 PE=1 SV=4	0	FALSE	95.352	35	17	93	17	548	59.6	5.6	168.15	17	0	6.20841e+06	3.46311e+07	9.20956e+06	1.37117e+07	2.06617e+07	1.87951e+07	High	High	High	High	High	High	1
FALSE	High	Master Protein	P40227	T-complex protein 1 subunit zeta OS=Homo sapiens OX=9606 GN=CCT6A PE=1 SV=3	0	FALSE	103.305	39	16	101	16	531	58	6.68	243.51	16	0	6.33824e+06	3.15314e+07	9.5678e+06	1.53466e+07	2.07985e+07	1.80674e+07	High	High	High	High	High	High	1
FALSE	High	Master Protein	Q9Y490	Talin-1 OS=Homo sapiens OX=9606 GN=TLN1 PE=1 SV=3	0	FALSE	320.441	32	51	246	47	2541	269.6	6.07	464.67	51	5	1.84116e+07	7.77381e+07	1.45282e+07	3.29832e+07	3.24778e+07	2.20663e+07	High	High	High	High	High	High	1
FALSE	High	Master Protein	Q9Y4G6	Talin-2 OS=Homo sapiens OX=9606 GN=TLN2 PE=1 SV=4	0	FALSE	28.138	2	5	22	1	2542	271.4	5.57	30.07	5	0		259475	88946.8	342079	357376	299513	Not Found	Peak Found	Peak Found	Peak Found	High	Peak Found	1
FALSE	High	Master Protein	Q7Z7G0	Target of Nesh-SH3 OS=Homo sapiens OX=9606 GN=ABI3BP PE=1 SV=2	0	FALSE	224.113	32	24	260	24	1068	117.8	9.42	663.04	24	0	4.25892e+08	4.95838e+07	3.15499e+08	4.48693e+08	3.96121e+08	7.96283e+08	High	High	High	High	High	High	1
FALSE	High	Master Protein	P24821	Tenascin OS=Homo sapiens OX=9606 GN=TNC PE=1 SV=3	0	FALSE	474.995	41	57	392	57	2201	240.7	4.89	922.74	57	0	1.20824e+08	1.78544e+08	1.07881e+08	3.67495e+08	2.479e+08	1.43643e+08	High	High	High	High	High	High	1
FALSE	High	Master Protein	P22105	Tenascin-X OS=Homo sapiens OX=9606 GN=TNXB PE=1 SV=5	0	FALSE	11.658	5	3	6	3	4244	458.1	5.17	9.99	3	0	2.13358e+06	829714	2.56913e+06	69722.6	124593	662361	High	Peak Found	High	Peak Found	Peak Found	Peak Found	1
FALSE	High	Master Protein	Q9HBL0	Tensin-1 OS=Homo sapiens OX=9606 GN=TNS1 PE=1 SV=2	0.007	FALSE	2.933	1	2	2	2	1735	185.6	7.75	0	2	0				83220.5	222406	87593.6	Not Found	Not Found	Not Found	Peak Found	High	Peak Found	1
FALSE	High	Master Protein	Q08629	Testican-1 OS=Homo sapiens OX=9606 GN=SPOCK1 PE=1 SV=1	0	FALSE	228.223	53	19	278	19	439	49.1	6.1	619.62	19	0	1.12652e+09	5.72037e+08	3.05217e+08	5.80861e+07	4.92613e+07	6.53838e+06	High	High	High	High	High	High	1
FALSE	High	Master Protein	P05452	Tetranectin OS=Homo sapiens OX=9606 GN=CLEC3B PE=1 SV=3	0	FALSE	5.355	6	1	3	1	202	22.5	5.67	5.12	1	0			445184			814796	Not Found	Not Found	High	Not Found	Not Found	High	1
FALSE	High	Master Protein	Q8NG11	Tetraspanin-14 OS=Homo sapiens OX=9606 GN=TSPAN14 PE=1 SV=1	0	FALSE	7.586	6	1	6	1	270	30.7	6.84	7.95	1	0	64445	164376	142409	287488	136400	180793	High	High	High	High	High	High	1
FALSE	High	Master Protein	O14817	Tetraspanin-4 OS=Homo sapiens OX=9606 GN=TSPAN4 PE=1 SV=1	0	FALSE	33.562	20	2	11	2	238	26.1	6.47	31.7	2	0	580632	674934	1.32687e+06	3.35144e+06	359946	861911	High	Peak Found	High	High	High	High	1
FALSE	High	Master Protein	Q8NBS9	Thioredoxin domain-containing protein 5 OS=Homo sapiens OX=9606 GN=TXNDC5 PE=1 SV=2	0	FALSE	29.857	18	7	11	7	432	47.6	5.97	20.35	7	0	1.93352e+06	5.31889e+06	1.52608e+06	453720	1.11159e+06	621609	High	High	High	High	Peak Found	Peak Found	1
FALSE	High	Master Protein	P10599	Thioredoxin OS=Homo sapiens OX=9606 GN=TXN PE=1 SV=3	0	FALSE	11.474	12	1	5	1	105	11.7	4.92	12.16	1	0		3.31773e+06	807327		986218	2.03954e+06	High	High	High	Not Found	Peak Found	High	1
FALSE	High	Master Protein	O43396	Thioredoxin-like protein 1 OS=Homo sapiens OX=9606 GN=TXNL1 PE=1 SV=3	0	FALSE	12.002	17	3	3	3	289	32.2	4.96	3.71	3	0	265462	1.96871e+06	242152	235791	223818	177554	Peak Found	High	Peak Found	Peak Found	Peak Found	Peak Found	1	Met-loss [N-Term]
FALSE	High	Master Protein	P26639	Threonine--tRNA ligase 1, cytoplasmic OS=Homo sapiens OX=9606 GN=TARS1 PE=1 SV=3	0	FALSE	17.065	8	4	5	4	723	83.4	6.67	4.23	4	0	347417	1.83357e+06	210024	393771	534545	532639	Peak Found	High	Peak Found	High	Peak Found	Peak Found	1
FALSE	High	Master Protein	P07996	Thrombospondin-1 OS=Homo sapiens OX=9606 GN=THBS1 PE=1 SV=2	0	FALSE	730.158	66	67	1276	17	1170	129.3	4.94	3266.28	67	56	2.27051e+09	4.36659e+08	3.95842e+09	4.81438e+09	3.18473e+09	1.48747e+09	High	High	High	High	High	High	1
FALSE	High	Master Protein	P35442	Thrombospondin-2 OS=Homo sapiens OX=9606 GN=THBS2 PE=1 SV=2	0	FALSE	450.727	51	45	611	41	1172	129.9	4.83	1506.3	45	0	7.65964e+08	7.79291e+07	3.40216e+08	8.63922e+08	5.72862e+08	1.72359e+08	High	High	High	High	High	High	1
FALSE	High	Master Protein	P49746	Thrombospondin-3 OS=Homo sapiens OX=9606 GN=THBS3 PE=1 SV=1	0	FALSE	184.683	45	26	215	25	956	104.1	4.65	405.22	26	0	6.45155e+07	2.73036e+07	6.65063e+07	9.84582e+07	7.0038e+07	4.24167e+07	High	High	High	High	High	High	1
FALSE	High	Master Protein	P35443	Thrombospondin-4 OS=Homo sapiens OX=9606 GN=THBS4 PE=1 SV=2	0	FALSE	19.678	6	4	60	1	961	105.8	4.68	147.42	4	0							Not Found	Not Found	Not Found	Not Found	High	Not Found	1
FALSE	High	Master Protein	P04216	Thy-1 membrane glycoprotein OS=Homo sapiens OX=9606 GN=THY1 PE=1 SV=2	0	FALSE	21.777	24	3	15	3	161	17.9	8.73	42.44	3	0	1.98883e+06	2.45866e+06	2.23616e+06	2.64899e+07	6.54408e+06	1.49922e+07	High	High	High	High	High	High	1
FALSE	High	Master Protein	P19971	Thymidine phosphorylase OS=Homo sapiens OX=9606 GN=TYMP PE=1 SV=2	0	FALSE	8.726	7	2	2	2	482	49.9	5.53	2.79	2	0		446453	25647.5	16174	40771.7	16797.3	Not Found	High	Peak Found	Peak Found	Peak Found	Peak Found	1
FALSE	High	Master Protein	Q15643	Thyroid receptor-interacting protein 11 OS=Homo sapiens OX=9606 GN=TRIP11 PE=1 SV=3	0	FALSE	19.38	3	5	5	5	1979	227.4	5.26	2.2	5	0	473137	1.55854e+06	1.36643e+06	959357	1.4697e+06	1.09493e+06	Peak Found	High	Peak Found	Peak Found	Peak Found	Peak Found	1
FALSE	High	Master Protein	P00750	Tissue-type plasminogen activator OS=Homo sapiens OX=9606 GN=PLAT PE=1 SV=1	0	FALSE	46.896	27	8	15	8	562	62.9	7.8	43.77	8	0	3.68431e+06	539224	2.32578e+06	411902	325562	162027	High	Peak Found	High	Peak Found	Peak Found	Peak Found	1
FALSE	High	Master Protein	O14657	Torsin-1B OS=Homo sapiens OX=9606 GN=TOR1B PE=1 SV=2	0	FALSE	5.519	6	2	9	2	336	38	8.54	0	2	0	369808	404075	336324	382049	134370	85744.3	High	High	High	High	High	Peak Found	1
FALSE	High	Master Protein	Q12888	TP53-binding protein 1 OS=Homo sapiens OX=9606 GN=TP53BP1 PE=1 SV=2	0	FALSE	22.168	4	5	6	5	1972	213.4	4.7	10.14	5	0	99608	1.58867e+06	96588.7	249904	477884	33632.6	Peak Found	High	Peak Found	Peak Found	High	Peak Found	1
FALSE	High	Master Protein	P37837	Transaldolase OS=Homo sapiens OX=9606 GN=TALDO1 PE=1 SV=2	0	FALSE	23.879	20	7	14	7	337	37.5	6.81	17.79	7	0		1.5188e+07	1.51909e+06	749320	2.37819e+06	2.0627e+06	Not Found	High	High	High	High	High	1
FALSE	High	Master Protein	Q13263	Transcription intermediary factor 1-beta OS=Homo sapiens OX=9606 GN=TRIM28 PE=1 SV=5	0	FALSE	21.564	9	6	11	6	835	88.5	5.77	5.89	6	0	163157	5.0964e+06	402146	1.12077e+06	333361	318331	Peak Found	High	Peak Found	High	High	High	1
FALSE	High	Master Protein	Q03167	Transforming growth factor beta receptor type 3 OS=Homo sapiens OX=9606 GN=TGFBR3 PE=1 SV=3	0	FALSE	16.433	4	2	10	2	851	93.4	5.71	15.88	2	0	1.79699e+06	1.71285e+06	540072				High	High	High	Not Found	Not Found	Not Found	1
FALSE	High	Master Protein	P01137	Transforming growth factor beta-1 proprotein OS=Homo sapiens OX=9606 GN=TGFB1 PE=1 SV=2	0	FALSE	36.989	34	9	20	9	390	44.3	8.53	42.83	9	0	1.9711e+07	2.78581e+06	7.30485e+06	977601	1.39856e+06	743885	High	High	High	High	High	Peak Found	1
FALSE	High	Master Protein	O43294	Transforming growth factor beta-1-induced transcript 1 protein OS=Homo sapiens OX=9606 GN=TGFB1I1 PE=1 SV=2	0	FALSE	8.033	11	3	7	3	461	49.8	7.03	0	3	0	9371.18	387462	53009.2	205927	479502	105116	Peak Found	High	Peak Found	High	High	Peak Found	1
FALSE	High	Master Protein	Q15582	Transforming growth factor-beta-induced protein ig-h3 OS=Homo sapiens OX=9606 GN=TGFBI PE=1 SV=1	0	FALSE	203.197	54	25	216	25	683	74.6	7.71	488.49	25	0	1.1015e+08	2.72553e+07	5.65467e+07	7.61433e+07	1.12751e+08	9.57336e+07	High	High	High	High	High	High	1
FALSE	High	Master Protein	P61586	Transforming protein RhoA OS=Homo sapiens OX=9606 GN=RHOA PE=1 SV=1	0	FALSE	19.253	30	4	10	1	193	21.8	6.1	15.07	4	0			26082.8			279815	Not Found	High	Peak Found	Not Found	Not Found	High	1
FALSE	High	Master Protein	Q01995	Transgelin OS=Homo sapiens OX=9606 GN=TAGLN PE=1 SV=4	0	FALSE	46.6	52	9	37	9	201	22.6	8.84	41.88	9	0	2421737	6.88376e+06	6.06587e+06	1.66641e+07	2.83796e+07	1.47001e+07	High	High	High	High	High	High	1
FALSE	High	Master Protein	P37802	Transgelin-2 OS=Homo sapiens OX=9606 GN=TAGLN2 PE=1 SV=3	0	FALSE	16.281	30	4	13	4	199	22.4	8.25	12.67	4	0	96188.8	2.45569e+06	488565	911071	1.40673e+06	631523	Peak Found	High	High	High	High	High	1
FALSE	High	Master Protein	P55072	Transitional endoplasmic reticulum ATPase OS=Homo sapiens OX=9606 GN=VCP PE=1 SV=4	0	FALSE	132.228	46	26	119	26	806	89.3	5.26	243.2	26	0	2.18883e+07	2.69481e+07	2.47271e+07	2.37449e+07	2.72433e+07	1.44968e+07	High	High	High	High	High	High	1
FALSE	High	Master Protein	P29401	Transketolase OS=Homo sapiens OX=9606 GN=TKT PE=1 SV=3	0	FALSE	69.272	28	12	22	12	623	67.8	7.66	58.57	12	0	4.93e+06	2.62012e+07	3.16543e+06	1.94404e+06	1.64524e+06	3.28636e+06	High	High	High	High	Peak Found	High	1	Acetyl [N-Term]
FALSE	High	Master Protein	Q14232	Translation initiation factor eIF-2B subunit alpha OS=Homo sapiens OX=9606 GN=EIF2B1 PE=1 SV=1	0.007	FALSE	2.768	2	1	1	1	305	33.7	7.33	0	1	0	86300.2	319845	77926	121480	67957.8		Peak Found	High	Peak Found	Peak Found	Peak Found	Not Found	1
FALSE	High	Master Protein	P13693	Translationally-controlled tumor protein OS=Homo sapiens OX=9606 GN=TPT1 PE=1 SV=1	0	FALSE	4.911	8	1	3	1	172	19.6	4.93	5.3	1	0		301683	206957	312861	261954	241557	Not Found	Peak Found	Peak Found	High	High	High	1
FALSE	High	Master Protein	Q15631	Translin OS=Homo sapiens OX=9606 GN=TSN PE=1 SV=1	0	FALSE	12.762	11	2	4	2	228	26.2	6.44	8.21	2	0	58491.7	2.8481e+06	214481			246559	Peak Found	High	High	Not Found	Not Found	Peak Found	1
FALSE	High	Master Protein	Q99598	Translin-associated protein X OS=Homo sapiens OX=9606 GN=TSNAX PE=1 SV=1	0	FALSE	21.253	18	3	11	3	290	33.1	6.55	17.31	3	0	174838	2.63996e+06	251794	12457.9	46253.4	106737	High	High	High	Peak Found	High	High	1
FALSE	High	Master Protein	Q14956	Transmembrane glycoprotein NMB OS=Homo sapiens OX=9606 GN=GPNMB PE=1 SV=2	0	FALSE	4.55	3	1	4	1	572	63.9	6.64	5.7	1	0	736003		142582	161795			High	Not Found	High	High	Not Found	High	1
FALSE	High	Master Protein	Q4V9L6	Transmembrane protein 119 OS=Homo sapiens OX=9606 GN=TMEM119 PE=1 SV=1	0.005	FALSE	3.022	4	1	1	1	283	29.2	4.58	1.65	1	0		884254		836675	613289	855916	Not Found	Peak Found	Not Found	High	Peak Found	Peak Found	1
FALSE	High	Master Protein	Q5JRA6	Transport and Golgi organization protein 1 homolog OS=Homo sapiens OX=9606 GN=MIA3 PE=1 SV=1	0.001	FALSE	3.733	2	2	2	2	1907	213.6	4.84	0	2	0	37170.2			11425.4	11065.5		High	Not Found	Not Found	Peak Found	Peak Found	Not Found	1
FALSE	High	Master Protein	Q92973	Transportin-1 OS=Homo sapiens OX=9606 GN=TNPO1 PE=1 SV=2	0.007	FALSE	2.754	1	1	4	1	898	102.3	4.98	1.64	1	0		265058	153404	271471	149037	84809.1	High	High	High	High	Peak Found	Peak Found	1
FALSE	High	Master Protein	Q05B55	TREMBL:Q05B55 (Bos taurus) Similar to Ig kappa chain C region	0	TRUE	23.005	32	4	16	4	240	26.6	6.54	36.12	4	0	2.16578e+06	1.34284e+06	3.36902e+06	2.94615e+06	3.2578e+06	708656	High	High	High	High	High	High	1
FALSE	High	Master Protein	Q0IIK2	TREMBL:Q0IIK2 (Bos taurus) Transferrin	0	TRUE	95.768	38	19	48	18	704	77.7	7.08	103.15	19	1	2.99447e+07	6.71894e+06	1.45022e+07	3.29069e+06	1.60488e+06	4.25024e+06	High	High	High	High	High	Peak Found	1
FALSE	High	Master Protein	Q0V8M9	TREMBL:Q0V8M9;Q9TRI0 (Bos taurus) similar to inter-alpha (globulin) inhibitor H3 isoform 2	0	TRUE	167.259	34	23	149	23	891	99.5	5.96	335.99	23	0	2.61471e+07	5.67723e+07	4.46233e+07	8.24566e+07	6.50646e+07	1.10623e+08	High	High	High	High	High	High	1
FALSE	High	Master Protein	Q0VCM5	TREMBL:Q0VCM5 (Bos taurus) Similar to Inter-alpha-trypsin inhibitor heavy chain H1	0	TRUE	168.06	40	23	136	23	906	101.2	7.4	307.13	23	0	1.17233e+07	2.45344e+07	1.81e+07	4.31174e+07	2.31993e+07	4.83613e+07	High	High	High	High	High	High	1
FALSE	High	Master Protein	Q1A7A4	TREMBL:Q1A7A4 (Bos taurus) similar to complement component C5	0	TRUE	6.865	2	2	5	2	1677	188.6	6.65	0	2	0	98708.1	17627.1	56198.4	138413	99708.7		Peak Found	Peak Found	Peak Found	High	High	Not Found	1
FALSE	High	Master Protein	Q1RMK2	TREMBL:Q1RMK2 (Bos taurus) IGHM protein	0	TRUE	110.181	48	17	67	17	597	65	5.97	180.21	17	0	1.12043e+07	1.07157e+07	3.12391e+07	2.74007e+07	3.31518e+07	2.3502e+07	High	High	High	High	High	High	1
FALSE	High	Master Protein	Q28194	TREMBL:Q28194 (Bos taurus) Thrombospondin-1	0	TRUE	523.445	48	51	879	2	1170	129.3	4.94	2170.77	51	0			496825	521064			Not Found	Not Found	High	High	Not Found	Not Found	1
FALSE	High	Master Protein	Q3KNV1	TREMBL:Q3KNV1;Q96GE1 Tax_Id=9606 Gene_Symbol=KRT7 keratin 7	0	TRUE	20.376	10	5	40	1	469	51.4	5.48	76.38	5	0		115083		89410.9			Not Found	High	Not Found	High	Not Found	Not Found	1
FALSE	High	Master Protein	Q3SX09	TREMBL:Q3SX09 (Bos taurus) similar to HBG protein	0	TRUE	53.918	56	10	71	10	201	22	9.39	159.97	10	0	2.26168e+07	5.58725e+07	2.20129e+07	2.63119e+07	2.59494e+07	2.37628e+07	High	High	High	High	High	High	1
FALSE	High	Master Protein	Q3SX14	TREMBL:Q3SX14 (Bos taurus) Similar to Gelsolin	0	TRUE	44.954	15	10	41	3	781	85.6	6.21	66.6	10	0	1.65774e+06	2.05578e+06	1.61565e+06	1.84832e+06	1.69623e+06	1.03402e+06	High	High	High	High	High	High	1
FALSE	High	Master Protein	Q3SX28	TREMBL:Q3SX28;Q5KR48 (Bos taurus) Tropomyosin 2	0	TRUE	90.177	35	13	115	4	284	33	4.69	251.38	13	0	7.94248e+06	2.55877e+07	5.01389e+06	2.5164e+06	353489	3.05953e+06	High	High	High	High	High	High	1
FALSE	High	Master Protein	Q3SZH5	TREMBL:Q3SZH5 (Bos taurus) Similar to Angiotensinogen	0	TRUE	17.752	21	5	7	5	424	45.4	9.19	0	5	0	379088	528316	798134	895616	667064	299852	Peak Found	Peak Found	High	High	Peak Found	High	1
FALSE	High	Master Protein	Q3SZV7	TREMBL:Q3SZV7 (Bos taurus) Similar to hemopexin	0	TRUE	24.095	13	5	16	5	460	52.3	7.53	19.73	5	0	1.61685e+06	4.80293e+06	2.84998e+06	287673	402589	1.18768e+06	High	High	High	High	Peak Found	Peak Found	1
FALSE	High	Master Protein	Q3T052	TREMBL:Q3T052;Q5EA67 (Bos taurus) Inter-alpha (Globulin) inhibitor H4	0	TRUE	83.662	28	18	77	18	916	101.4	6.68	131.09	18	0	6.49973e+06	1.39147e+07	9.96e+06	1.29413e+07	1.07563e+07	1.4212e+07	High	High	High	High	High	High	1
FALSE	High	Master Protein	Q3ZBS7	TREMBL:Q3ZBS7 (Bos taurus) Vitronectin	0	TRUE	47.857	18	8	76	8	484	54.1	6.16	132.97	8	0	1.9586e+07	7.49678e+06	2.4239e+07	4.14881e+07	2.65825e+07	2.25133e+07	High	High	High	High	High	High	1
FALSE	High	Master Protein	Q9TRI1	TREMBL:Q9TRI1 (Bos taurus) similar to inter-alpha-trypsin inhibitor heavy chain2	0	TRUE	270.83	40	28	327	28	946	106.1	7.94	775.59	28	0	1.23613e+08	2.18936e+08	2.17505e+08	7.21991e+08	5.30755e+08	9.52917e+08	High	High	High	High	High	High	1
FALSE	High	Master Protein	Q9UE12	TREMBL:Q9UE12 Type I hair keratin 1 - Homo sapiens (Human).	0	TRUE	10.66	8	4	16	2	416	47.2	4.88	17.64	4	0	128139	1.30477e+06		153284		200624	High	High	Not Found	Peak Found	Not Found	Peak Found	1
FALSE	High	Master Protein	P22102	Trifunctional purine biosynthetic protein adenosine-3 OS=Homo sapiens OX=9606 GN=GART PE=1 SV=1	0	FALSE	15.382	5	4	4	4	1010	107.7	6.7	4.33	4	0		2.00698e+06				449859	Not Found	High	Not Found	Not Found	Not Found	Peak Found	1
FALSE	High	Master Protein	P60174	Triosephosphate isomerase OS=Homo sapiens OX=9606 GN=TPI1 PE=1 SV=4	0	FALSE	21.406	33	5	10	5	249	26.7	6.9	22.52	5	0	381842	2.78461e+06	275933	269765		1.72568e+06	High	High	High	High	Not Found	High	1
FALSE	High	Master Protein	O14773	Tripeptidyl-peptidase 1 OS=Homo sapiens OX=9606 GN=TPP1 PE=1 SV=2	0	FALSE	11.354	5	2	3	2	563	61.2	6.48	3.41	2	0	795689	377278	417934	221982	127618	349632	High	Peak Found	Peak Found	High	Peak Found	Peak Found	1
FALSE	High	Master Protein	P29144	Tripeptidyl-peptidase 2 OS=Homo sapiens OX=9606 GN=TPP2 PE=1 SV=4	0	FALSE	35.752	10	9	14	9	1249	138.3	6.32	16.01	9	0	358261	8.93206e+06	1.02534e+06	939920	679154	1.36435e+06	High	High	High	Peak Found	High	Peak Found	1
FALSE	High	Master Protein	P09493	Tropomyosin alpha-1 chain OS=Homo sapiens OX=9606 GN=TPM1 PE=1 SV=2	0	FALSE	90.511	34	15	84	5	284	32.7	4.74	215.69	15	10	1.45489e+08	6.06358e+08	1.18144e+08	4.47914e+07	5.81943e+07	4.59027e+07	High	High	High	High	High	High	1
FALSE	High	Master Protein	P06753	Tropomyosin alpha-3 chain OS=Homo sapiens OX=9606 GN=TPM3 PE=1 SV=2	0	FALSE	78.552	31	13	73	4	285	32.9	4.72	177.2	13	0	1.14846e+07	3.23984e+07	5.59329e+06	674039		405214	High	High	High	High	High	High	1
FALSE	High	Master Protein	P67936	Tropomyosin alpha-4 chain OS=Homo sapiens OX=9606 GN=TPM4 PE=1 SV=3	0	FALSE	105.183	47	14	121	8	248	28.5	4.69	288.13	14	6	1.39312e+08	3.9174e+08	9.28056e+07	2.57531e+07	2.40626e+07	1.9873e+07	High	High	High	High	High	High	1	Met-loss+Acetyl [N-Term]
FALSE	High	Master Protein	P00761 SWISS-PROT:P00761	Trypsin - Sus scrofa (Pig).	0	TRUE	80.354	25	6	152	6	231	24.4	7.18	427.6	6	0	1.60599e+08	1.08261e+09	3.50613e+08	2.09977e+08	3.33397e+08	1.06666e+09	High	High	High	High	High	High	1
FALSE	High	Master Protein	P23381	Tryptophan--tRNA ligase, cytoplasmic OS=Homo sapiens OX=9606 GN=WARS1 PE=1 SV=2	0	FALSE	37.531	22	6	12	6	471	53.1	6.23	15.78	6	0	237366	4.38502e+06	238631	1.0432e+06	306988	1.19927e+06	Peak Found	High	Peak Found	High	High	High	1	Met-loss [N-Term]
FALSE	High	Master Protein	Q71U36	Tubulin alpha-1A chain OS=Homo sapiens OX=9606 GN=TUBA1A PE=1 SV=1	0	FALSE	90.396	52	16	109	7	451	50.1	5.06	281.31	16	11	4.02077e+06	1.02546e+08	1.79151e+07	5.51076e+07	8.0066e+07	5.53155e+07	High	High	High	High	High	High	1
FALSE	High	Master Protein	P68366	Tubulin alpha-4A chain OS=Homo sapiens OX=9606 GN=TUBA4A PE=1 SV=1	0	FALSE	75.364	38	12	95	3	448	49.9	5.06	223.83	12	0	100263	3.06634e+06	610420	1.46959e+06	1.26405e+06	1.45097e+06	High	High	High	High	High	High	1
FALSE	High	Master Protein	P07437	Tubulin beta chain OS=Homo sapiens OX=9606 GN=TUBB PE=1 SV=2	0	FALSE	133.506	65	18	140	3	444	49.6	4.89	342.97	18	2	684545	1.498e+07	3.0141e+06	1.38508e+07	3.03334e+07	1.05247e+07	High	High	High	High	High	High	1
FALSE	High	Master Protein	Q13885	Tubulin beta-2A chain OS=Homo sapiens OX=9606 GN=TUBB2A PE=1 SV=1	0	FALSE	122.511	58	17	108	4	445	49.9	4.89	247.69	17	0	252997	3.08015e+06	926400	6.58828e+06	1.25298e+07	2.04468e+06	Peak Found	High	Peak Found	High	High	High	1
FALSE	High	Master Protein	Q13509	Tubulin beta-3 chain OS=Homo sapiens OX=9606 GN=TUBB3 PE=1 SV=2	0	FALSE	106.643	51	16	97	4	450	50.4	4.93	216.27	16	2	52749.6	1.72631e+06	313321	2.90585e+06	6.51954e+06	2.38523e+06	Peak Found	Peak Found	Peak Found	High	High	High	1
FALSE	High	Master Protein	P04350	Tubulin beta-4A chain OS=Homo sapiens OX=9606 GN=TUBB4A PE=1 SV=2	0	FALSE	101.794	63	17	88	1	444	49.6	4.88	193.98	17	1	83382.2	379861	171078	513519	980242	400936	Not Found	High	Peak Found	High	High	High	1
FALSE	High	Master Protein	P68371	Tubulin beta-4B chain OS=Homo sapiens OX=9606 GN=TUBB4B PE=1 SV=1	0	FALSE	127.129	68	19	110	1	445	49.8	4.89	261.81	19	19	2.95101e+06	4.16202e+07	7.74756e+06	4.33688e+07	5.66517e+07	3.36712e+07	Peak Found	Peak Found	Peak Found	High	Peak Found	Peak Found	1
FALSE	High	Master Protein	Q9BUF5	Tubulin beta-6 chain OS=Homo sapiens OX=9606 GN=TUBB6 PE=1 SV=1	0	FALSE	48.656	25	9	48	1	446	49.8	4.88	100.89	9	0		199495		246442	521805	156220	Not Found	High	Not Found	High	High	High	1
FALSE	High	Master Protein	Q99426	Tubulin-folding cofactor B OS=Homo sapiens OX=9606 GN=TBCB PE=1 SV=2	0.003	FALSE	3.4	3	1	1	1	244	27.3	5.15	0	1	0		317207			237153		Not Found	High	Not Found	Not Found	Peak Found	Not Found	1
FALSE	High	Master Protein	O00300	Tumor necrosis factor receptor superfamily member 11B OS=Homo sapiens OX=9606 GN=TNFRSF11B PE=1 SV=3	0	FALSE	11.996	11	4	12	4	401	46	8.29	7.76	4	0	1.00717e+06	187485	1.00846e+06	1.171e+06	964134	218900	High	Peak Found	High	High	Peak Found	High	1
FALSE	High	Master Protein	P98066	Tumor necrosis factor-inducible gene 6 protein OS=Homo sapiens OX=9606 GN=TNFAIP6 PE=1 SV=2	0	FALSE	14.252	15	3	6	3	277	31.2	6.79	17.62	3	0	1.93681e+06	202120	1.98922e+06	103074	128714	152038	High	Peak Found	High	Peak Found	Peak Found	Peak Found	1
FALSE	High	Master Protein	Q99816	Tumor susceptibility gene 101 protein OS=Homo sapiens OX=9606 GN=TSG101 PE=1 SV=2	0.001	FALSE	3.703	3	1	4	1	390	43.9	6.46	3.83	1	0						315689	Not Found	High	High	Not Found	High	High	1
FALSE	High	Master Protein	P30530	Tyrosine-protein kinase receptor UFO OS=Homo sapiens OX=9606 GN=AXL PE=1 SV=4	0	FALSE	28.73	9	5	29	5	894	98.3	5.39	37.28	5	0	2.38669e+07	4.14975e+06	1.22873e+07	825148	880587	912188	High	High	High	High	High	High	1
FALSE	High	Master Protein	P07947	Tyrosine-protein kinase Yes OS=Homo sapiens OX=9606 GN=YES1 PE=1 SV=3	0	FALSE	5.751	3	2	4	2	543	60.8	6.74	1.86	2	0		585402		517543	438435	164702	Not Found	High	Not Found	High	High	Peak Found	1
FALSE	High	Master Protein	P54578	Ubiquitin carboxyl-terminal hydrolase 14 OS=Homo sapiens OX=9606 GN=USP14 PE=1 SV=3	0	FALSE	11.199	5	3	7	3	494	56	5.3	2.32	3	0	234193	2.49956e+06	374280	752675	879341	536032	Peak Found	High	High	High	High	Peak Found	1
FALSE	High	Master Protein	Q96K76	Ubiquitin carboxyl-terminal hydrolase 47 OS=Homo sapiens OX=9606 GN=USP47 PE=1 SV=3	0.008	FALSE	2.613	1	1	2	1	1375	157.2	5.08	0	1	0		121726		73980.7	87550.8	23397.1	Not Found	High	Not Found	Peak Found	High	Peak Found	1
FALSE	High	Master Protein	P45974	Ubiquitin carboxyl-terminal hydrolase 5 OS=Homo sapiens OX=9606 GN=USP5 PE=1 SV=2	0	FALSE	78.339	32	16	32	16	858	95.7	5.03	43.72	16	0	668116	1.11281e+07	951693	2.25444e+06	2.10129e+06	2.24207e+06	High	High	High	High	High	High	1	Met-loss+Acetyl [N-Term]
FALSE	High	Master Protein	Q96FW1	Ubiquitin thioesterase OTUB1 OS=Homo sapiens OX=9606 GN=OTUB1 PE=1 SV=2	0	FALSE	6.279	6	2	4	2	271	31.3	4.94	6.07	2	0	150494	2.4128e+06	203454	226137	367137	163659	Peak Found	High	Peak Found	High	High	Peak Found	1
FALSE	High	Master Protein	P62987	Ubiquitin-60S ribosomal protein L40 OS=Homo sapiens OX=9606 GN=UBA52 PE=1 SV=2	0	FALSE	20.659	38	5	17	5	128	14.7	9.83	36.72	5	0	6.77707e+06	2.88882e+07	1.30497e+07	1.91921e+07	1.70631e+07	2.82302e+07	High	High	High	High	High	High	1
FALSE	High	Master Protein	P22314	Ubiquitin-like modifier-activating enzyme 1 OS=Homo sapiens OX=9606 GN=UBA1 PE=1 SV=3	0	FALSE	97.408	25	18	63	18	1058	117.8	5.76	137.67	18	0	656166	2.4016e+07	2.16351e+06	6.47817e+06	7.02686e+06	5.85082e+06	High	High	High	High	High	High	1
FALSE	High	Master Protein	O60701	UDP-glucose 6-dehydrogenase OS=Homo sapiens OX=9606 GN=UGDH PE=1 SV=1	0	FALSE	58.549	35	11	28	11	494	55	7.12	55.13	11	0	362569	9.59414e+06	552483	2.09277e+06	5.12855e+06	2.4857e+06	Peak Found	High	Peak Found	High	High	High	1
FALSE	High	Master Protein	Q9NYU2	UDP-glucose:glycoprotein glucosyltransferase 1 OS=Homo sapiens OX=9606 GN=UGGT1 PE=1 SV=3	0	FALSE	101.873	20	23	51	23	1555	177.1	5.63	80.75	23	0	3.01973e+06	1.2412e+07	2.11288e+06	3.86918e+06	2.80312e+06	2.81865e+06	High	High	High	High	High	High	1
FALSE	High	Master Protein	Q16222	UDP-N-acetylhexosamine pyrophosphorylase OS=Homo sapiens OX=9606 GN=UAP1 PE=1 SV=3	0	FALSE	39.66	23	9	24	9	522	58.7	6.33	32.87	9	0	227853	1.3594e+07	971592	636129	4.22203e+06	4.28866e+06	Peak Found	High	High	High	High	High	1
FALSE	High	Master Protein	P30085	UMP-CMP kinase OS=Homo sapiens OX=9606 GN=CMPK1 PE=1 SV=3	0.003	FALSE	3.422	7	1	1	1	196	22.2	5.57	0	1	0		362618		165213		236504	Not Found	High	Not Found	Peak Found	Not Found	Peak Found	1
FALSE	High	Master Protein	O43795	Unconventional myosin-Ib OS=Homo sapiens OX=9606 GN=MYO1B PE=1 SV=3	0	FALSE	15.805	5	4	4	4	1136	131.9	9.38	7.55	4	0		81610.1		290691	1.07598e+06	385707	Not Found	Peak Found	Not Found	High	High	Peak Found	1
FALSE	High	Master Protein	O00159	Unconventional myosin-Ic OS=Homo sapiens OX=9606 GN=MYO1C PE=1 SV=4	0	FALSE	39.032	12	10	21	10	1063	121.6	9.41	28.11	10	0		3.70198e+06	900838	5.0356e+06	2.98697e+06	1.80065e+06	Not Found	High	Peak Found	High	High	High	1
FALSE	High	Master Protein	O94832	Unconventional myosin-Id OS=Homo sapiens OX=9606 GN=MYO1D PE=1 SV=2	0	FALSE	4.504	3	2	2	2	1006	116.1	9.39	0	2	0				542221			Not Found	Not Found	Not Found	High	Not Found	Not Found	1
FALSE	High	Master Protein	Q9HCM3	UPF0606 protein KIAA1549 OS=Homo sapiens OX=9606 GN=KIAA1549 PE=1 SV=4	0.003	FALSE	3.326	1	1	2	1	1950	210.6	6.11	0	1	0	66202.4		51943.7	22625.4		15642.7	High	Not Found	High	Peak Found	Not Found	Peak Found	1
FALSE	High	Master Protein	P00749	Urokinase-type plasminogen activator OS=Homo sapiens OX=9606 GN=PLAU PE=1 SV=2	0	FALSE	5.892	7	2	6	2	431	48.5	8.41	6.61	2	0	541859	164680	502383	644942	400656	258814	High	Peak Found	High	High	High	Peak Found	1
FALSE	High	Master Protein	Q16851	UTP--glucose-1-phosphate uridylyltransferase OS=Homo sapiens OX=9606 GN=UGP2 PE=1 SV=5	0	FALSE	182.212	63	26	121	26	508	56.9	8.15	269.45	26	0	4.69365e+07	4.91691e+08	5.94213e+07	1.22272e+07	9.38458e+06	1.41077e+07	High	High	High	High	High	High	1
FALSE	High	Master Protein	P46939	Utrophin OS=Homo sapiens OX=9606 GN=UTRN PE=1 SV=2	0	FALSE	17.904	2	4	8	4	3433	394.2	5.33	0	4	0	125613	186242	98574.3	366100	118702	148704	High	High	Peak Found	High	High	Peak Found	1
FALSE	High	Master Protein	P38606	V-type proton ATPase catalytic subunit A OS=Homo sapiens OX=9606 GN=ATP6V1A PE=1 SV=2	0	FALSE	34.666	19	8	22	8	617	68.3	5.52	33.66	8	0	256330	3.06079e+06	837609	3.28576e+06	2.08618e+06	2.98573e+06	Peak Found	High	High	High	High	High	1
FALSE	High	Master Protein	P21281	V-type proton ATPase subunit B, brain isoform OS=Homo sapiens OX=9606 GN=ATP6V1B2 PE=1 SV=3	0	FALSE	11.177	9	3	7	3	511	56.5	5.81	6.83	3	0	58361.9	386519	134026	585487	523384	715248	Peak Found	Peak Found	Peak Found	High	High	High	1
FALSE	High	Master Protein	P36543	V-type proton ATPase subunit E 1 OS=Homo sapiens OX=9606 GN=ATP6V1E1 PE=1 SV=1	0.003	FALSE	3.32	6	1	1	1	226	26.1	8	0	1	0		510135	115619			442522	Not Found	High	Peak Found	Not Found	Not Found	Peak Found	1
FALSE	High	Master Protein	Q96QK1	Vacuolar protein sorting-associated protein 35 OS=Homo sapiens OX=9606 GN=VPS35 PE=1 SV=2	0	FALSE	26.328	11	6	12	6	796	91.6	5.49	5.34	6	0		2.83026e+06	92180.7	201812	881970	1.61118e+06	Not Found	High	Peak Found	High	High	High	1
FALSE	High	Master Protein	P26640	Valine--tRNA ligase OS=Homo sapiens OX=9606 GN=VARS1 PE=1 SV=4	0	FALSE	12.522	6	4	4	4	1264	140.4	7.59	4.41	4	0		213763		51398.4	184637	357391	Not Found	Peak Found	Not Found	Peak Found	High	High	1
FALSE	High	Master Protein	P19320	Vascular cell adhesion protein 1 OS=Homo sapiens OX=9606 GN=VCAM1 PE=1 SV=1	0	FALSE	164.584	51	26	112	25	739	81.2	5.22	269.81	26	1	8.55465e+07	4.78815e+07	8.71852e+07	1.96775e+07	8.9867e+06	1.99782e+07	High	High	High	High	High	High	1
FALSE	High	Master Protein	P49767	Vascular endothelial growth factor C OS=Homo sapiens OX=9606 GN=VEGFC PE=1 SV=1	0	FALSE	8.784	5	2	3	2	419	46.9	7.52	6.02	2	0	3.03282e+06	615826					High	Peak Found	High	Not Found	Not Found	Not Found	1
FALSE	High	Master Protein	P50552	Vasodilator-stimulated phosphoprotein OS=Homo sapiens OX=9606 GN=VASP PE=1 SV=3	0	FALSE	4.338	8	2	2	2	380	39.8	8.94	0	2	0	348359	317210	274397	704127		371665	Peak Found	High	Peak Found	High	Not Found	Peak Found	1
FALSE	High	Master Protein	Q6EMK4	Vasorin OS=Homo sapiens OX=9606 GN=VASN PE=1 SV=1	0	FALSE	69.03	22	8	29	8	673	71.7	7.39	80.14	8	0	4.65289e+07	5.0622e+06	5.64803e+06	134686	1.02913e+06		High	High	High	Peak Found	High	Not Found	1
FALSE	High	Master Protein	P13611	Versican core protein OS=Homo sapiens OX=9606 GN=VCAN PE=1 SV=3	0	FALSE	303.142	14	39	654	39	3396	372.6	4.51	1535.45	39	0	3.6097e+08	3.26497e+08	3.7848e+08	3.73788e+09	3.03679e+09	4.20961e+09	High	High	High	High	High	High	1
FALSE	High	Master Protein	Q9Y3E0	Vesicle transport protein GOT1B OS=Homo sapiens OX=9606 GN=GOLT1B PE=1 SV=1	0.006	FALSE	2.74	10	1	3	1	138	15.4	10.36	0	1	0	116715	291831	82600.7	251800	23769.7		High	Peak Found	Peak Found	High	Peak Found	Not Found	1
FALSE	High	Master Protein	Q9UEU0	Vesicle transport through interaction with t-SNAREs homolog 1B OS=Homo sapiens OX=9606 GN=VTI1B PE=1 SV=3	0	FALSE	4.504	9	1	1	1	232	26.7	9.04	2.81	1	0	90052.4	684776	231772	359494	164166	485332	Peak Found	Peak Found	Peak Found	Peak Found	Peak Found	High	1
FALSE	High	Master Protein	O75396	Vesicle-trafficking protein SEC22b OS=Homo sapiens OX=9606 GN=SEC22B PE=1 SV=5	0.009	FALSE	2.555	6	1	1	1	215	24.7	8.51	0	1	0					183951	29072.7	Not Found	Not Found	Not Found	Not Found	High	Peak Found	1
FALSE	High	Master Protein	Q12907	Vesicular integral-membrane protein VIP36 OS=Homo sapiens OX=9606 GN=LMAN2 PE=1 SV=1	0	FALSE	18.052	13	2	5	2	356	40.2	6.95	5.71	2	0				185320	234745	44312.1	High	Not Found	Not Found	High	High	Peak Found	1
FALSE	High	Master Protein	Q00341	Vigilin OS=Homo sapiens OX=9606 GN=HDLBP PE=1 SV=2	0	FALSE	22.218	8	6	9	6	1268	141.4	6.87	10.97	6	0		895076	219795	613763	1.87738e+06	608308	Not Found	High	Peak Found	High	High	High	1
FALSE	High	Master Protein	P08670	Vimentin OS=Homo sapiens OX=9606 GN=VIM PE=1 SV=4	0	FALSE	351.355	70	34	971	32	466	53.6	5.12	1958.21	34	2	1.77114e+09	6.43333e+09	1.50023e+09	1.41461e+09	1.86973e+09	7.25409e+08	High	High	High	High	High	High	1
FALSE	High	Master Protein	P18206	Vinculin OS=Homo sapiens OX=9606 GN=VCL PE=1 SV=4	0	FALSE	258.367	50	45	155	45	1134	123.7	5.66	279.03	45	0	1.57276e+07	1.6225e+08	2.10765e+07	3.04472e+07	3.74026e+07	3.13167e+07	High	High	High	High	High	High	1
FALSE	High	Master Protein	P07225	Vitamin K-dependent protein S OS=Homo sapiens OX=9606 GN=PROS1 PE=1 SV=1	0	FALSE	31.458	17	9	11	7	676	75.1	5.67	15.57	9	0	1.69223e+06	122634	225699	132848	68009.5	59266.5	High	High	Peak Found	Peak Found	Peak Found	Peak Found	1
FALSE	High	Master Protein	P54289	Voltage-dependent calcium channel subunit alpha-2/delta-1 OS=Homo sapiens OX=9606 GN=CACNA2D1 PE=1 SV=3	0	FALSE	16.467	6	4	4	4	1103	124.5	5.27	5.72	4	0	89490.4	87267.5	124525	1.11138e+06		311216	Peak Found	Peak Found	Peak Found	High	Not Found	Peak Found	1
FALSE	High	Master Protein	Q6PCB0	von Willebrand factor A domain-containing protein 1 OS=Homo sapiens OX=9606 GN=VWA1 PE=1 SV=1	0	FALSE	6.037	8	2	2	2	445	46.8	7.68	2.08	2	0				69726.8	132639		Not Found	Not Found	Not Found	Peak Found	High	Not Found	1
FALSE	High	Master Protein	O75083	WD repeat-containing protein 1 OS=Homo sapiens OX=9606 GN=WDR1 PE=1 SV=4	0	FALSE	106.524	36	17	67	17	606	66.2	6.65	143.7	17	0	2.2077e+06	4.00022e+07	6.00178e+06	1.77103e+07	1.99309e+07	1.29646e+07	High	High	High	High	High	High	1
FALSE	High	Master Protein	Q9H7D7	WD repeat-containing protein 26 OS=Homo sapiens OX=9606 GN=WDR26 PE=1 SV=3	0	FALSE	8.403	4	2	5	2	661	72.1	6.16	4.29	2	0	30943.2	172263	346539		314882	233096	Peak Found	High	High	High	High	Peak Found	1
FALSE	High	Master Protein	Q9Y6W5	Wiskott-Aldrich syndrome protein family member 2 OS=Homo sapiens OX=9606 GN=WASF2 PE=1 SV=3	0	FALSE	4.572	4	1	2	1	498	54.3	5.53	2.13	1	0	16884.2	6153.77	6516.23	67127	75843.1	21205.2	Peak Found	Peak Found	Peak Found	High	High	Peak Found	1
FALSE	High	Master Protein	P13010	X-ray repair cross-complementing protein 5 OS=Homo sapiens OX=9606 GN=XRCC5 PE=1 SV=3	0	FALSE	45.771	21	10	28	10	732	82.7	5.81	46.08	10	0	2.79069e+06	2.31143e+06	1.22362e+06	3.75933e+06	4.73785e+06	1.71389e+06	High	High	High	High	High	High	1
FALSE	High	Master Protein	P12956	X-ray repair cross-complementing protein 6 OS=Homo sapiens OX=9606 GN=XRCC6 PE=1 SV=2	0	FALSE	38.033	20	10	33	10	609	69.8	6.64	38.89	10	0	4.23301e+06	5.45811e+06	2.3995e+06	3.91297e+06	5.61946e+06	2.55031e+06	High	High	High	High	High	High	1
FALSE	High	Master Protein	Q9NQW7	Xaa-Pro aminopeptidase 1 OS=Homo sapiens OX=9606 GN=XPNPEP1 PE=1 SV=3	0.001	FALSE	3.928	2	2	5	1	623	69.9	5.67	5.35	2	0	54367.9	491791	120341	107503	120464	159030	Peak Found	High	Peak Found	Peak Found	Peak Found	Peak Found	1
FALSE	High	Master Protein	P12955	Xaa-Pro dipeptidase OS=Homo sapiens OX=9606 GN=PEPD PE=1 SV=3	0	FALSE	9.857	5	2	3	2	493	54.5	6	7.82	2	0		490554					High	High	Not Found	Not Found	Not Found	Not Found	1
FALSE	High	Master Protein	Q86Y38	Xylosyltransferase 1 OS=Homo sapiens OX=9606 GN=XYLT1 PE=1 SV=1	0	FALSE	171.217	32	20	96	20	959	107.5	9.22	208.17	20	0	6.87873e+07	2.9201e+07	3.87764e+07	6.27481e+06	4.75408e+06	2.22609e+06	High	High	High	High	High	High	1
FALSE	High	Master Protein	Q9H1B5	Xylosyltransferase 2 OS=Homo sapiens OX=9606 GN=XYLT2 PE=1 SV=2	0	FALSE	43.695	16	8	18	8	865	96.7	8.22	30.96	8	0	5.01258e+06	3.02004e+06	2.46178e+06	576190	52930.2	214668	High	High	High	Peak Found	Peak Found	Peak Found	1
FALSE	High	Master Protein	P16989	Y-box-binding protein 3 OS=Homo sapiens OX=9606 GN=YBX3 PE=1 SV=4	0	FALSE	5.302	3	1	1	1	372	40.1	9.77	2.7	1	0		1.66726e+06	187033				Not Found	High	Peak Found	Not Found	Not Found	Not Found	1
FALSE	High	Master Protein	P25311	Zinc-alpha-2-glycoprotein OS=Homo sapiens OX=9606 GN=AZGP1 PE=1 SV=2	0	FALSE	5.019	9	3	4	3	298	34.2	6.05	0	3	0		3.2904e+06	93601.6	118768	320951	2.25657e+06	Not Found	High	Peak Found	Peak Found	Peak Found	High	1
FALSE	Low	Master Protein	Q9C0C9	(E3-independent) E2 ubiquitin-conjugating enzyme OS=Homo sapiens OX=9606 GN=UBE2O PE=1 SV=3	0.064	FALSE	1.38	1	1	3	1	1292	141.2	5.12	0	1	0	3146209	5.09863e+06	2.01114e+06	2.6906e+06	1.42298e+06	525649	Peak Found	High	High	High	Peak Found	Peak Found	1
FALSE	Low	Master Protein	P42677	40S ribosomal protein S27 OS=Homo sapiens OX=9606 GN=RPS27 PE=1 SV=3	0.064	FALSE	1.382	13	1	1	1	84	9.5	9.45	0	1	0							Not Found	High	Not Found	Not Found	Not Found	Not Found	1
FALSE	Low	Master Protein	Q96C12	Armadillo repeat-containing protein 5 OS=Homo sapiens OX=9606 GN=ARMC5 PE=1 SV=2	0.057	FALSE	1.446	1	1	6	1	935	97.6	7.11	12.43	1	0	4220833	2.3748e+06	3.9987e+06	1.72547e+06	1.70658e+06	3.5579e+06	High	High	High	High	High	High	1
FALSE	Low	Master Protein	O14965	Aurora kinase A OS=Homo sapiens OX=9606 GN=AURKA PE=1 SV=2	0.05	FALSE	1.497	2	1	1	1	403	45.8	9.39	0	1	0		427664					Not Found	High	Not Found	Not Found	Not Found	Not Found	1
FALSE	Low	Master Protein	Q8NE86	Calcium uniporter protein, mitochondrial OS=Homo sapiens OX=9606 GN=MCU PE=1 SV=1	0.067	FALSE	1.348	10	1	1	1	351	39.8	8.65	0	1	0						141033	Not Found	Not Found	Not Found	Not Found	Not Found	High	1
FALSE	Low	Master Protein	Q8NCH0	Carbohydrate sulfotransferase 14 OS=Homo sapiens OX=9606 GN=CHST14 PE=1 SV=2	0.062	FALSE	1.404	3	1	2	1	376	43	9.48	0	1	0	1.49794e+06	2.04199e+06	756450	1.81755e+06	924018	1.20487e+06	Peak Found	Peak Found	Peak Found	Peak Found	High	High	1
FALSE	Low	Master Protein	P0CW27	Coiled-coil domain-containing protein 166 OS=Homo sapiens OX=9606 GN=CCDC166 PE=4 SV=1	0.063	FALSE	1.389	6	1	1	1	439	48.7	10.59	0	1	0	67442.7		219853	302459	591162	487081	Peak Found	Not Found	Peak Found	Peak Found	High	Peak Found	1
FALSE	Low	Master Protein	Q9P1Z9	Coiled-coil domain-containing protein 180 OS=Homo sapiens OX=9606 GN=CCDC180 PE=2 SV=3	0.064	FALSE	1.379	0	1	2	1	1701	197.2	6.04	0	1	0	199709	791688	161772	62846.3		18858.7	High	High	Peak Found	Peak Found	Not Found	Peak Found	1
FALSE	Low	Master Protein	Q03692	Collagen alpha-1(X) chain OS=Homo sapiens OX=9606 GN=COL10A1 PE=1 SV=2	0.058	FALSE	1.438	2	1	1	1	680	66.1	9.67	0	1	0							Not Found	High	Not Found	Not Found	Not Found	Not Found	1
FALSE	Low	Master Protein	Q9H9E3	Conserved oligomeric Golgi complex subunit 4 OS=Homo sapiens OX=9606 GN=COG4 PE=1 SV=3	0.053	FALSE	1.475	2	1	1	1	785	89	5.19	0	1	0	200919	888681	209061				Peak Found	High	Peak Found	Not Found	Not Found	Not Found	1
FALSE	Low	Master Protein	P17812	CTP synthase 1 OS=Homo sapiens OX=9606 GN=CTPS1 PE=1 SV=2	0.05	FALSE	1.497	3	1	1	1	591	66.6	6.46	0	1	0							Not Found	High	Not Found	Not Found	Not Found	Not Found	1
FALSE	Low	Master Protein	Q9UKJ5	Cysteine-rich hydrophobic domain-containing protein 2 OS=Homo sapiens OX=9606 GN=CHIC2 PE=1 SV=1	0.052	FALSE	1.481	4	1	1	1	165	19.2	6.73	0	1	0		674451					Not Found	High	Not Found	Not Found	Not Found	Not Found	1
FALSE	Low	Master Protein	Q5QJE6	Deoxynucleotidyltransferase terminal-interacting protein 2 OS=Homo sapiens OX=9606 GN=DNTTIP2 PE=1 SV=2	0.066	FALSE	1.366	1	1	1	1	756	84.4	6.16	0	1	0	17107282	6.3274e+06	2.58113e+06	1.31393e+06	2.76094e+06	2.02016e+06	High	Peak Found	Peak Found	Peak Found	Peak Found	Peak Found	1
FALSE	Low	Master Protein	P46734	Dual specificity mitogen-activated protein kinase kinase 3 OS=Homo sapiens OX=9606 GN=MAP2K3 PE=1 SV=2	0.063	FALSE	1.391	4	1	1	1	347	39.3	7.43	0	1	0							Not Found	Not Found	Not Found	High	Not Found	Not Found	1
FALSE	Low	Master Protein	Q96PX1	E3 ubiquitin ligase RNF157 OS=Homo sapiens OX=9606 GN=RNF157 PE=1 SV=3	0.055	FALSE	1.457	2	1	1	1	679	73.5	4.7	0	1	0							High	Not Found	Not Found	Not Found	Not Found	Not Found	1
FALSE	Low	Master Protein	Q6ZSG1	E3 ubiquitin-protein ligase RNF165 OS=Homo sapiens OX=9606 GN=RNF165 PE=1 SV=1	0.065	FALSE	1.368	5	1	1	1	346	39.5	8.07	0	1	0	23737.7	46788.7	18952.8		29629.4	24421.1	Peak Found	Peak Found	High	Not Found	Peak Found	Peak Found	1	Acetyl [N-Term]
FALSE	Low	Master Protein	P36406	E3 ubiquitin-protein ligase TRIM23 OS=Homo sapiens OX=9606 GN=TRIM23 PE=1 SV=1	0.055	FALSE	1.462	1	1	1	1	574	64	6.38	0	1	0							Not Found	Not Found	High	Not Found	Not Found	Not Found	1
FALSE	Low	Master Protein	P60228	Eukaryotic translation initiation factor 3 subunit E OS=Homo sapiens OX=9606 GN=EIF3E PE=1 SV=1	0.063	FALSE	1.391	2	1	1	1	445	52.2	6.04	0	1	0		225753	47917.8	62087.8	160848	92602.4	Not Found	High	Peak Found	Peak Found	Peak Found	Peak Found	1
FALSE	Low	Master Protein	Q93063	Exostosin-2 OS=Homo sapiens OX=9606 GN=EXT2 PE=1 SV=1	0.065	FALSE	1.374	2	1	1	1	718	82.2	6.55	0	1	0		119118	138691			218391	Not Found	Peak Found	Peak Found	Not Found	Not Found	High	1
FALSE	Low	Master Protein	Q9NRD0	F-box only protein 8 OS=Homo sapiens OX=9606 GN=FBXO8 PE=2 SV=1	0.063	FALSE	1.394	3	1	1	1	319	37	7.71	0	1	0			35534.8		175872	93212.7	Not Found	Not Found	Peak Found	Not Found	Peak Found	High	1
FALSE	Low	Master Protein	Q9NQT6	Fascin-3 OS=Homo sapiens OX=9606 GN=FSCN3 PE=2 SV=1	0.062	FALSE	1.397	4	1	1	1	498	56.6	7.72	0	1	0				45180.5	33281.9		Not Found	Not Found	Not Found	High	Peak Found	Not Found	1
FALSE	Low	Master Protein	Q75VX8	GRB2-associated and regulator of MAPK protein 2 OS=Homo sapiens OX=9606 GN=GAREM2 PE=1 SV=3	0.065	FALSE	1.36	1	1	1	1	874	92.8	6.9	0	1	0	466603		451250	1.17044e+06	1.25547e+06	540500	Peak Found	Not Found	Peak Found	Peak Found	High	Peak Found	1
FALSE	Low	Master Protein	Q96CN9	GRIP and coiled-coil domain-containing protein 1 OS=Homo sapiens OX=9606 GN=GCC1 PE=1 SV=1	0.057	FALSE	1.418	1	1	2	1	775	87.8	5.45	0	1	0	10776.6		56018.3	142956	136382	194733	Peak Found	Not Found	High	Peak Found	Peak Found	High	1
FALSE	Low	Master Protein	Q9H3K2	Growth hormone-inducible transmembrane protein OS=Homo sapiens OX=9606 GN=GHITM PE=1 SV=2	0.065	FALSE	1.352	6	1	1	1	345	37.2	9.94	0	1	0	25847.6	9758.62	64582.5			43514.2	Peak Found	Peak Found	High	Not Found	Not Found	Peak Found	1
FALSE	Low	Master Protein	P42357	Histidine ammonia-lyase OS=Homo sapiens OX=9606 GN=HAL PE=1 SV=1	0.066	FALSE	1.36	2	1	1	1	657	72.7	6.95	0	1	0			146860			381738	Not Found	Not Found	Peak Found	Not Found	Not Found	High	1
FALSE	Low	Master Protein	P14735	Insulin-degrading enzyme OS=Homo sapiens OX=9606 GN=IDE PE=1 SV=4	0.065	FALSE	1.368	1	1	1	1	1019	117.9	6.61	0	1	0	68067.4	933145	230559	240115			Peak Found	High	Peak Found	Peak Found	Not Found	Not Found	1
FALSE	Low	Master Protein	Q6JEL2	Kelch-like protein 10 OS=Homo sapiens OX=9606 GN=KLHL10 PE=1 SV=1	0.058	FALSE	1.435	2	1	2	1	608	68.9	5.68	0	1	0							Not Found	High	Not Found	Not Found	High	Not Found	1
FALSE	Low	Master Protein	Q9HA64	Ketosamine-3-kinase OS=Homo sapiens OX=9606 GN=FN3KRP PE=1 SV=2	0.058	FALSE	1.44	2	1	1	1	309	34.4	7.33	0	1	0	861374		578681	754445	434659	556405	High	Not Found	Peak Found	Peak Found	Peak Found	Peak Found	1
FALSE	Low	Master Protein	Q9NQT8	Kinesin-like protein KIF13B OS=Homo sapiens OX=9606 GN=KIF13B PE=1 SV=2	0.059	FALSE	1.414	1	1	1	1	1826	202.7	5.88	0	1	0	219519	291585	186912	533178	1.12014e+06	413789	High	Peak Found	Peak Found	Peak Found	Peak Found	Peak Found	1
FALSE	Low	Master Protein	Q96LR2	Leucine rich adaptor protein 1 OS=Homo sapiens OX=9606 GN=LURAP1 PE=1 SV=1	0.05	FALSE	1.49	5	1	1	1	239	25.8	4.84	0	1	0		98799.6				136276	Not Found	High	Not Found	Not Found	Not Found	Peak Found	1
FALSE	Low	Master Protein	P09960	Leukotriene A-4 hydrolase OS=Homo sapiens OX=9606 GN=LTA4H PE=1 SV=2	0.055	FALSE	1.473	2	1	1	1	611	69.2	6.18	1.74	1	0	117648				46287.1		High	Not Found	Not Found	Not Found	Peak Found	Not Found	1
FALSE	Low	Master Protein	Q8N3X6	Ligand-dependent nuclear receptor corepressor-like protein OS=Homo sapiens OX=9606 GN=LCORL PE=1 SV=4	0.058	FALSE	1.435	3	1	2	1	602	66.9	7.94	0	1	0						541387	Not Found	Not Found	Not Found	High	Not Found	High	1
FALSE	Low	Master Protein	P38571	Lysosomal acid lipase/cholesteryl ester hydrolase OS=Homo sapiens OX=9606 GN=LIPA PE=1 SV=2	0.062	FALSE	1.398	4	1	2	1	399	45.4	6.92	0	1	0	99982.4		86461.1			31341.6	High	Not Found	High	Not Found	Not Found	Peak Found	1
FALSE	Low	Master Protein	Q96AM1	Mas-related G-protein coupled receptor member F OS=Homo sapiens OX=9606 GN=MRGPRF PE=2 SV=1	0.065	FALSE	1.358	2	1	1	1	343	38.1	8.56	0	1	0			390602	1.43396e+06	645865	1.1899e+06	Not Found	Not Found	Peak Found	High	Peak Found	Peak Found	1
FALSE	Low	Master Protein	P84157	Matrix-remodeling-associated protein 7 OS=Homo sapiens OX=9606 GN=MXRA7 PE=1 SV=1	0.057	FALSE	1.422	4	1	1	1	204	21.5	4.26	0	1	0							Not Found	High	Not Found	Not Found	Not Found	Not Found	1
FALSE	Low	Master Protein	Q86YW9	Mediator of RNA polymerase II transcription subunit 12-like protein OS=Homo sapiens OX=9606 GN=MED12L PE=1 SV=2	0.058	FALSE	1.44	1	1	3	1	2145	240	7.77	0	1	0	5.19498e+06	1.07448e+07	4.82316e+06	1.64503e+06	1.78117e+06	423508	Peak Found	Peak Found	Peak Found	High	High	Peak Found	1
FALSE	Low	Master Protein	Q15555	Microtubule-associated protein RP/EB family member 2 OS=Homo sapiens OX=9606 GN=MAPRE2 PE=1 SV=1	0.066	FALSE	1.366	2	1	1	1	327	37	5.57	0	1	0	693072	1.54396e+06	1.21478e+06	1.17956e+06	953043	1.25023e+06	Peak Found	Peak Found	Peak Found	High	Peak Found	Peak Found	1
FALSE	Low	Master Protein	Q9H1U9	Mitochondrial nicotinamide adenine dinucleotide transporter SLC25A51 OS=Homo sapiens OX=9606 GN=SLC25A51 PE=1 SV=1	0.066	FALSE	1.362	2	1	1	1	297	33.7	9.44	0	1	0	1.77764e+06	2.41142e+06	1.05761e+06	369947			Peak Found	Peak Found	High	Peak Found	Not Found	Not Found	1
FALSE	Low	Master Protein	Q13201	Multimerin-1 OS=Homo sapiens OX=9606 GN=MMRN1 PE=1 SV=3	0.057	FALSE	1.451	1	1	1	1	1228	138	7.93	0	1	0	250022				233408		Peak Found	Not Found	Not Found	Not Found	High	Not Found	1
FALSE	Low	Master Protein	P12883	Myosin-7 OS=Homo sapiens OX=9606 GN=MYH7 PE=1 SV=5	0.063	FALSE	1.394	1	1	1	1	1935	223	5.8	0	1	0	417626	426353	377981				Peak Found	High	Peak Found	Not Found	Not Found	Not Found	1
FALSE	Low	Master Protein	Q15742	NGFI-A-binding protein 2 OS=Homo sapiens OX=9606 GN=NAB2 PE=1 SV=1	0.057	FALSE	1.425	1	1	2	1	525	56.6	6.96	0	1	0	6165365	4.62734e+06	4.24964e+06	4.81042e+06	4.68176e+06	3.58759e+06	Peak Found	Peak Found	High	Peak Found	Peak Found	High	1
FALSE	Low	Master Protein	Q9BSC4	Nucleolar protein 10 OS=Homo sapiens OX=9606 GN=NOL10 PE=1 SV=1	0.057	FALSE	1.427	2	1	1	1	688	80.3	8.46	0	1	0							Not Found	Not Found	Not Found	Not Found	High	Not Found	1
FALSE	Low	Master Protein	Q96R67	Olfactory receptor 4C12 OS=Homo sapiens OX=9606 GN=OR4C12 PE=2 SV=2	0.063	FALSE	1.389	7	1	1	1	309	34.5	8.34	0	1	0		5889.21		6070.48	17865.1	11897.3	Not Found	Peak Found	Not Found	Peak Found	High	Peak Found	1
FALSE	Low	Master Protein	P48426	Phosphatidylinositol 5-phosphate 4-kinase type-2 alpha OS=Homo sapiens OX=9606 GN=PIP4K2A PE=1 SV=2	0.057	FALSE	1.449	2	1	1	1	406	46.2	6.99	0	1	0							Not Found	Not Found	Not Found	High	Not Found	Not Found	1
FALSE	Low	Master Protein	Q92841	Probable ATP-dependent RNA helicase DDX17 OS=Homo sapiens OX=9606 GN=DDX17 PE=1 SV=2	0.055	FALSE	1.473	1	1	1	1	729	80.2	8.27	0	1	0		150882			139967	78258.5	Not Found	Peak Found	Not Found	Not Found	High	Peak Found	1
FALSE	Low	Master Protein	Q9H8M9	Protein eva-1 homolog A OS=Homo sapiens OX=9606 GN=EVA1A PE=1 SV=1	0.065	FALSE	1.369	7	1	1	1	152	17.5	6.93	0	1	0						1.01069e+06	Not Found	Not Found	Not Found	Not Found	Not Found	High	1
FALSE	Low	Master Protein	Q86UY5	Protein FAM83A OS=Homo sapiens OX=9606 GN=FAM83A PE=1 SV=1	0.058	FALSE	1.438	3	1	1	1	434	47.4	8.82	0	1	0	33249	11601.1	43362.7	54083.5	58714.8	39814.3	High	Peak Found	Peak Found	Peak Found	Peak Found	Peak Found	1
FALSE	Low	Master Protein	Q68CZ1	Protein fantom OS=Homo sapiens OX=9606 GN=RPGRIP1L PE=1 SV=2	0.06	FALSE	1.41	0	1	3	1	1315	151.1	5.35	0	1	0	404817	1.04245e+06	259366	57091.7			High	High	Peak Found	Peak Found	Not Found	Not Found	1
FALSE	Low	Master Protein	Q08AM6	Protein VAC14 homolog OS=Homo sapiens OX=9606 GN=VAC14 PE=1 SV=1	0.055	FALSE	1.466	2	1	1	1	782	87.9	6.13	0	1	0	52867.4	169655	30825.9	133673	117656		Peak Found	Peak Found	Peak Found	High	Peak Found	Not Found	1
FALSE	Low	Master Protein	Q9Y5H5	Protocadherin alpha-9 OS=Homo sapiens OX=9606 GN=PCDHA9 PE=2 SV=1	0.05	FALSE	1.497	1	1	5	1	950	102.3	5.07	0	1	0	632884	6.28428e+06	1.07663e+06	1.92886e+06	2.67344e+06	2.18321e+06	High	High	High	Peak Found	High	High	1
FALSE	Low	Master Protein	Q5EBN2	Putative tripartite motif-containing protein 61 OS=Homo sapiens OX=9606 GN=TRIM61 PE=2 SV=1	0.062	FALSE	1.401	11	1	1	1	209	24	8.47	0	1	0	93095.4	39210.6	132584			136586	Peak Found	Peak Found	High	Not Found	Not Found	Peak Found	1
FALSE	Low	Master Protein	P0CG00	Putative zinc finger and SCAN domain-containing protein 5D OS=Homo sapiens OX=9606 GN=ZSCAN5DP PE=5 SV=1	0.057	FALSE	1.425	1	1	4	1	497	56.2	8.63	0	1	0	38839.7	2.5473e+06	514365	2.27949e+06	785832	1.91988e+06	Peak Found	High	Peak Found	High	Peak Found	High	1
FALSE	Low	Master Protein	Q08999	Retinoblastoma-like protein 2 OS=Homo sapiens OX=9606 GN=RBL2 PE=1 SV=3	0.059	FALSE	1.413	1	1	1	1	1139	128.3	7.44	0	1	0	1894885	188588	96443				High	Peak Found	Peak Found	Not Found	Not Found	Not Found	1
FALSE	Low	Master Protein	Q68EM7	Rho GTPase-activating protein 17 OS=Homo sapiens OX=9606 GN=ARHGAP17 PE=1 SV=1	0.065	FALSE	1.377	2	1	1	1	881	95.4	7.62	0	1	0		54837.7	32286.7	87661.1		92882	Not Found	Peak Found	Peak Found	High	Not Found	Peak Found	1
FALSE	Low	Master Protein	Q9BRR9	Rho GTPase-activating protein 9 OS=Homo sapiens OX=9606 GN=ARHGAP9 PE=1 SV=2	0.058	FALSE	1.439	2	1	1	1	750	83.2	8.34	0	1	0		219056				229344	Not Found	Peak Found	Not Found	Not Found	Not Found	High	1
FALSE	Low	Master Protein	Q13009	Rho guanine nucleotide exchange factor TIAM1 OS=Homo sapiens OX=9606 GN=TIAM1 PE=1 SV=2	0.068	FALSE	1.344	1	1	1	1	1591	177.4	6.61	0	1	0	875622	1.2987e+06	1.02074e+06	213598	346753	118406	Peak Found	Peak Found	Peak Found	Peak Found	High	Peak Found	1
FALSE	Low	Master Protein	Q9NXZ1	Sarcoma antigen 1 OS=Homo sapiens OX=9606 GN=SAGE1 PE=1 SV=2	0.063	FALSE	1.393	2	1	1	1	904	99.2	6.48	0	1	0		705506					Not Found	High	Not Found	Not Found	Not Found	Not Found	1
FALSE	Low	Master Protein	Q9H4L4	Sentrin-specific protease 3 OS=Homo sapiens OX=9606 GN=SENP3 PE=1 SV=2	0.064	FALSE	1.385	6	1	1	1	574	65	8.56	0	1	0							Not Found	Not Found	High	Not Found	Not Found	Not Found	1
FALSE	Low	Master Protein	Q8IWQ3	Serine/threonine-protein kinase BRSK2 OS=Homo sapiens OX=9606 GN=BRSK2 PE=1 SV=3	0.063	FALSE	1.386	2	1	1	1	736	81.6	8.79	0	1	0							High	Not Found	Not Found	Not Found	Not Found	Not Found	1
FALSE	Low	Master Protein	Q9H2Y9	Solute carrier organic anion transporter family member 5A1 OS=Homo sapiens OX=9606 GN=SLCO5A1 PE=2 SV=2	0.067	FALSE	1.347	2	1	1	1	848	91.8	7.66	0	1	0							Not Found	High	Not Found	Not Found	Not Found	Not Found	1
FALSE	Low	Master Protein	P32856	Syntaxin-2 OS=Homo sapiens OX=9606 GN=STX2 PE=1 SV=3	0.058	FALSE	1.431	5	1	1	1	288	33.3	6.28	0	1	0				49984.1			Not Found	Not Found	Not Found	High	Not Found	Not Found	1
FALSE	Low	Master Protein	O60343	TBC1 domain family member 4 OS=Homo sapiens OX=9606 GN=TBC1D4 PE=1 SV=2	0.06	FALSE	1.41	1	1	1	1	1298	146.5	7.01	0	1	0							Not Found	Not Found	Not Found	High	Not Found	Not Found	1
FALSE	Low	Master Protein	Q08881	Tyrosine-protein kinase ITK/TSK OS=Homo sapiens OX=9606 GN=ITK PE=1 SV=1	0.051	FALSE	1.486	1	1	2	1	620	71.8	7.58	0	1	0	124796	109698	80923.2	597530	853796	284385	Peak Found	Peak Found	Peak Found	High	High	Peak Found	1
FALSE	Low	Master Protein	O75643	U5 small nuclear ribonucleoprotein 200 kDa helicase OS=Homo sapiens OX=9606 GN=SNRNP200 PE=1 SV=2	0.063	FALSE	1.385	1	1	1	1	2136	244.4	6.06	0	1	0					40472.1		Not Found	Not Found	Not Found	Not Found	High	Not Found	1
FALSE	Low	Master Protein	Q9Y5K8	V-type proton ATPase subunit D OS=Homo sapiens OX=9606 GN=ATP6V1D PE=1 SV=1	0.056	FALSE	1.453	4	1	1	1	247	28.2	9.36	0	1	0		274305				86482.6	Not Found	High	Not Found	Not Found	Not Found	Peak Found	1
FALSE	Low	Master Protein	Q96AX1	Vacuolar protein sorting-associated protein 33A OS=Homo sapiens OX=9606 GN=VPS33A PE=1 SV=1	0.064	FALSE	1.379	3	1	2	1	596	67.6	6.96	0	1	0	6527.6	35822.1	8156.78	40279.6	43008.9	22655.6	Peak Found	Peak Found	Peak Found	High	High	Peak Found	1
FALSE	Low	Master Protein	Q8NDW4	Zinc finger protein 248 OS=Homo sapiens OX=9606 GN=ZNF248 PE=1 SV=1	0.058	FALSE	1.433	2	1	1	1	579	67	8.25	0	1	0		78040.9		11383.4			Not Found	High	Not Found	Peak Found	Not Found	Not Found	1
FALSE	Low	Master Protein	Q96SK3	Zinc finger protein 607 OS=Homo sapiens OX=9606 GN=ZNF607 PE=1 SV=3	0.058	FALSE	1.433	1	1	3	1	696	80.5	8.6	0	1	0	2.83354e+06	3.7529e+07	7.26144e+07	4.89004e+07	5.94624e+07	4.79763e+07	High	Peak Found	High	Peak Found	Peak Found	High	1
FALSE	Medium	Master Protein	O00487	26S proteasome non-ATPase regulatory subunit 14 OS=Homo sapiens OX=9606 GN=PSMD14 PE=1 SV=1	0.014	FALSE	2.292	2	1	5	1	310	34.6	6.52	3.51	1	0	104805	724972	371077	384024	926461	434822	Peak Found	High	High	High	High	High	1
FALSE	Medium	Master Protein	Q86XE5	4-hydroxy-2-oxoglutarate aldolase, mitochondrial OS=Homo sapiens OX=9606 GN=HOGA1 PE=1 SV=1	0.03	FALSE	1.765	5	1	1	1	327	35.2	7.96	0	1	0				221150	101273		Not Found	Not Found	Not Found	High	Peak Found	Not Found	1
FALSE	Medium	Master Protein	P62753	40S ribosomal protein S6 OS=Homo sapiens OX=9606 GN=RPS6 PE=1 SV=1	0.027	FALSE	1.858	6	1	1	1	249	28.7	10.84	0	1	0		290531			187526		Not Found	Peak Found	Not Found	Not Found	High	Not Found	1
FALSE	Medium	Master Protein	Q8IV08	5'-3' exonuclease PLD3 OS=Homo sapiens OX=9606 GN=PLD3 PE=1 SV=1	0.015	FALSE	2.17	2	1	3	1	490	54.7	6.47	0	1	0		289551		155096	134821	116089	Not Found	High	High	High	Peak Found	Peak Found	1
FALSE	Medium	Master Protein	P61254	60S ribosomal protein L26 OS=Homo sapiens OX=9606 GN=RPL26 PE=1 SV=1	0.045	FALSE	1.558	5	1	3	1	145	17.2	10.55	1.87	1	0	294630	693354		284242	665781	271136	Peak Found	High	Not Found	High	Peak Found	Peak Found	1
FALSE	Medium	Master Protein	P49207	60S ribosomal protein L34 OS=Homo sapiens OX=9606 GN=RPL34 PE=1 SV=3	0.023	FALSE	1.971	7	1	1	1	117	13.3	11.47	0	1	0							Not Found	Not Found	Not Found	Not Found	High	Not Found	1
FALSE	Medium	Master Protein	Q9UHI8	A disintegrin and metalloproteinase with thrombospondin motifs 1 OS=Homo sapiens OX=9606 GN=ADAMTS1 PE=1 SV=4	0.014	FALSE	2.289	2	1	4	1	967	105.3	6.83	0	1	0	53991.2	4363.38	28098.7	75309.7	155836	37676.7	High	Peak Found	Peak Found	High	High	Peak Found	1
FALSE	Medium	Master Protein	Q8WXG9	Adhesion G-protein coupled receptor V1 OS=Homo sapiens OX=9606 GN=ADGRV1 PE=1 SV=2	0.042	FALSE	1.578	0	1	5	1	6306	692.6	4.64	0	1	0	320491	292492	406589	8.35247e+06	9.38562e+06	6.66259e+06	Peak Found	Peak Found	Peak Found	High	High	High	1
FALSE	Medium	Master Protein	Q9HDC9	Adipocyte plasma membrane-associated protein OS=Homo sapiens OX=9606 GN=APMAP PE=1 SV=2	0.013	FALSE	2.344	2	1	6	1	416	46.5	6.16	10.6	1	0	912678	4.51542e+06	2.79623e+06	2.38936e+06	1.68289e+06	1.48217e+06	High	High	High	High	High	High	1
FALSE	Medium	Master Protein	P01011	Alpha-1-antichymotrypsin OS=Homo sapiens OX=9606 GN=SERPINA3 PE=1 SV=2	0.03	FALSE	1.793	2	1	1	1	423	47.6	5.52	0	1	0	32225.7	620144	99536.1	42387.6	549776	447320	Peak Found	Peak Found	Peak Found	Peak Found	Peak Found	High	1
FALSE	Medium	Master Protein	A8K2U0	Alpha-2-macroglobulin-like protein 1 OS=Homo sapiens OX=9606 GN=A2ML1 PE=1 SV=3	0.037	FALSE	1.669	1	1	1	1	1454	161	5.73	0	1	0							Not Found	High	Not Found	Not Found	Not Found	Not Found	1
FALSE	Medium	Master Protein	P02647	Apolipoprotein A-I OS=Homo sapiens OX=9606 GN=APOA1 PE=1 SV=1	0.011	FALSE	2.386	5	1	1	1	267	30.8	5.76	0	1	0							Not Found	Not Found	Not Found	Not Found	Not Found	High	1
FALSE	Medium	Master Protein	Q7L311	Armadillo repeat-containing X-linked protein 2 OS=Homo sapiens OX=9606 GN=ARMCX2 PE=2 SV=1	0.043	FALSE	1.564	4	1	1	1	632	65.6	8.53	0	1	0							High	Not Found	Not Found	Not Found	Not Found	Not Found	1
FALSE	Medium	Master Protein	P08243	Asparagine synthetase [glutamine-hydrolyzing] OS=Homo sapiens OX=9606 GN=ASNS PE=1 SV=4	0.017	FALSE	2.075	2	1	1	1	561	64.3	6.86	0	1	0		215298		130370	229684	66146.9	Not Found	High	Not Found	Peak Found	Peak Found	Peak Found	1
FALSE	Medium	Master Protein	Q9BXN1	Asporin OS=Homo sapiens OX=9606 GN=ASPN PE=1 SV=2	0.025	FALSE	1.922	4	1	2	1	380	43.4	7.08	0	1	0	136234	51176.1	62416				High	Peak Found	Peak Found	Not Found	Not Found	Not Found	1
FALSE	Medium	Master Protein	Q8WWZ4	ATP-binding cassette sub-family A member 10 OS=Homo sapiens OX=9606 GN=ABCA10 PE=2 SV=3	0.027	FALSE	1.866	1	1	5	1	1543	175.7	6.65	0	1	0	651659	965746	1.27712e+06	713746	1.29437e+06	1.29712e+06	Peak Found	High	High	High	Peak Found	High	1
FALSE	Medium	Master Protein	P46063	ATP-dependent DNA helicase Q1 OS=Homo sapiens OX=9606 GN=RECQL PE=1 SV=3	0.016	FALSE	2.155	1	1	1	1	649	73.4	7.88	0	1	0		315090		127461		107907	Not Found	High	Not Found	Peak Found	Not Found	Peak Found	1
FALSE	Medium	Master Protein	O43681	ATPase GET3 OS=Homo sapiens OX=9606 GN=GET3 PE=1 SV=2	0.016	FALSE	2.149	3	1	2	1	348	38.8	4.91	0	1	0		177580	79299.7	164943	197712		Not Found	High	Peak Found	Peak Found	High	Not Found	1
FALSE	Medium	Master Protein	P20160	Azurocidin OS=Homo sapiens OX=9606 GN=AZU1 PE=1 SV=3	0.041	FALSE	1.626	3	1	1	1	251	26.9	9.5	0	1	0						1.60826e+06	Not Found	Not Found	Not Found	Not Found	Not Found	High	1
FALSE	Medium	Master Protein	O95340	Bifunctional 3'-phosphoadenosine 5'-phosphosulfate synthase 2 OS=Homo sapiens OX=9606 GN=PAPSS2 PE=1 SV=2	0.048	FALSE	1.515	1	1	1	1	614	69.5	8.03	0	1	0		47997.1		95612.2	204749	73021.6	Not Found	Peak Found	Not Found	Peak Found	High	Peak Found	1
FALSE	Medium	Master Protein	Q13057	Bifunctional coenzyme A synthase OS=Homo sapiens OX=9606 GN=COASY PE=1 SV=4	0.041	FALSE	1.622	3	1	1	1	564	62.3	6.99	0	1	0	3653.82	2842.96			4544.75	1377.04	Peak Found	Peak Found	Not Found	Not Found	Peak Found	High	1
FALSE	Medium	Master Protein	P11586	C-1-tetrahydrofolate synthase, cytoplasmic OS=Homo sapiens OX=9606 GN=MTHFD1 PE=1 SV=4	0.032	FALSE	1.75	1	1	2	1	935	101.5	7.3	1.77	1	0		410083			338681	205272	Not Found	High	Not Found	Not Found	High	Peak Found	1
FALSE	Medium	Master Protein	O75746	Calcium-binding mitochondrial carrier protein Aralar1 OS=Homo sapiens OX=9606 GN=SLC25A12 PE=1 SV=2	0.047	FALSE	1.527	2	1	1	1	678	74.7	8.38	0	1	0					571349	219925	Not Found	Not Found	Not Found	Not Found	High	Peak Found	1
FALSE	Medium	Master Protein	Q9NZT1	Calmodulin-like protein 5 OS=Homo sapiens OX=9606 GN=CALML5 PE=1 SV=2	0.028	FALSE	1.821	5	1	2	1	146	15.9	4.44	0	1	0	67636.2	807004	89711.5	136784	215683	484217	Peak Found	High	Peak Found	Peak Found	Peak Found	High	1
FALSE	Medium	Master Protein	Q9NS84	Carbohydrate sulfotransferase 7 OS=Homo sapiens OX=9606 GN=CHST7 PE=1 SV=2	0.035	FALSE	1.705	3	1	2	1	486	54.2	9.64	0	1	0	17696.1	503508	46588.5	13494.4			Peak Found	High	Peak Found	Peak Found	Not Found	Not Found	1
FALSE	Medium	Master Protein	P14384	Carboxypeptidase M OS=Homo sapiens OX=9606 GN=CPM PE=1 SV=2	0.016	FALSE	2.138	2	1	1	1	443	50.5	7.36	0	1	0							High	Not Found	Not Found	Not Found	Not Found	Not Found	1
FALSE	Medium	Master Protein	P32970	CD70 antigen OS=Homo sapiens OX=9606 GN=CD70 PE=1 SV=2	0.01	FALSE	2.482	6	1	2	1	193	21.1	8.53	2.29	1	0		35263.5	587161		807245	575990	Not Found	Peak Found	High	Not Found	High	Peak Found	1
FALSE	Medium	Master Protein	Q13042	Cell division cycle protein 16 homolog OS=Homo sapiens OX=9606 GN=CDC16 PE=1 SV=2	0.048	FALSE	1.514	1	1	7	1	620	71.6	5.85	0	1	0	886316	6.63156e+06	2.53313e+06	2.61028e+06	6.44245e+06		Peak Found	High	High	High	High	High	1
FALSE	Medium	Master Protein	Q9C0F1	Centrosomal protein of 44 kDa OS=Homo sapiens OX=9606 GN=CEP44 PE=1 SV=2	0.016	FALSE	2.138	2	1	1	1	390	44.1	5.21	0	1	0							Not Found	High	Not Found	Not Found	Not Found	Not Found	1
FALSE	Medium	Master Protein	Q6P2H3	Centrosomal protein of 85 kDa OS=Homo sapiens OX=9606 GN=CEP85 PE=1 SV=1	0.02	FALSE	1.998	1	1	1	1	762	85.6	6	0	1	0	311346		468440			902703	Peak Found	Not Found	Peak Found	Not Found	Not Found	High	1
FALSE	Medium	Master Protein	Q13237	cGMP-dependent protein kinase 2 OS=Homo sapiens OX=9606 GN=PRKG2 PE=1 SV=1	0.046	FALSE	1.536	1	1	1	1	762	87.4	8.47	0	1	0		28965.7	13321.8	56780.7	88023.8		Not Found	Peak Found	Peak Found	Peak Found	High	Not Found	1
FALSE	Medium	Master Protein	O75390	Citrate synthase, mitochondrial OS=Homo sapiens OX=9606 GN=CS PE=1 SV=2	0.017	FALSE	2.09	4	1	1	1	466	51.7	8.32	0	1	0							Not Found	Not Found	High	Not Found	Not Found	Not Found	1
FALSE	Medium	Master Protein	P33240	Cleavage stimulation factor subunit 2 OS=Homo sapiens OX=9606 GN=CSTF2 PE=1 SV=1	0.04	FALSE	1.636	1	1	3	1	577	60.9	6.83	1.8	1	0	1.06931e+06	4.93236e+07	1.54009e+08	4.50272e+08	5.80528e+08	3.44406e+08	Peak Found	High	High	Peak Found	High	Peak Found	1
FALSE	Medium	Master Protein	P61923	Coatomer subunit zeta-1 OS=Homo sapiens OX=9606 GN=COPZ1 PE=1 SV=1	0.014	FALSE	2.3	6	1	2	1	177	20.2	4.81	2.06	1	0	3.56509e+06	1.93688e+06	4.43521e+06	5.12633e+06	9.14183e+06	4.7636e+06	Peak Found	High	Peak Found	Peak Found	Peak Found	Peak Found	1
FALSE	Medium	Master Protein	Q6TFL3	Coiled-coil domain-containing protein 171 OS=Homo sapiens OX=9606 GN=CCDC171 PE=2 SV=1	0.019	FALSE	2.001	1	1	1	1	1326	152.7	6.81	0	1	0	346672			1.08211e+06	624045	96520	High	Not Found	Not Found	Peak Found	Peak Found	Peak Found	1
FALSE	Medium	Master Protein	Q9UMD9	Collagen alpha-1(XVII) chain OS=Homo sapiens OX=9606 GN=COL17A1 PE=1 SV=3	0.016	FALSE	2.128	1	1	1	1	1497	150.3	8.79	1.7	1	0	77481.1	204763	365051	456668	318552	268568	Peak Found	High	Peak Found	Peak Found	Peak Found	Peak Found	1
FALSE	Medium	Master Protein	Q9P000	COMM domain-containing protein 9 OS=Homo sapiens OX=9606 GN=COMMD9 PE=1 SV=2	0.038	FALSE	1.65	8	1	1	1	198	21.8	5.88	0	1	0	848834	173232	882155	1.64018e+06	1.36407e+06	705705	Peak Found	Peak Found	Peak Found	High	Peak Found	Peak Found	1
FALSE	Medium	Master Protein	Q9BXJ4	Complement C1q tumor necrosis factor-related protein 3 OS=Homo sapiens OX=9606 GN=C1QTNF3 PE=1 SV=1	0.027	FALSE	1.858	3	1	4	1	246	27	6.52	3.31	1	0			274448	412125	310778	148250	Not Found	Not Found	High	High	High	Peak Found	1
FALSE	Medium	Master Protein	Q8WYK1	Contactin-associated protein-like 5 OS=Homo sapiens OX=9606 GN=CNTNAP5 PE=2 SV=1	0.042	FALSE	1.587	1	1	2	1	1306	145.5	6.29	1.84	1	0	877320	7.52389e+06	1.3343e+06			165140	High	Peak Found	High	Not Found	Not Found	Peak Found	1
FALSE	Medium	Master Protein	Q16526	Cryptochrome-1 OS=Homo sapiens OX=9606 GN=CRY1 PE=1 SV=1	0.04	FALSE	1.641	1	1	1	1	586	66.4	8	0	1	0	166691	2.96447e+06	483391	304285	356415	251559	Peak Found	Peak Found	Peak Found	High	Peak Found	Peak Found	1
FALSE	Medium	Master Protein	Q9H6B4	CXADR-like membrane protein OS=Homo sapiens OX=9606 GN=CLMP PE=1 SV=1	0.016	FALSE	2.129	2	1	1	1	373	41.3	7.99	0	1	0		125138		293993			Not Found	Peak Found	Not Found	High	Not Found	Not Found	1
FALSE	Medium	Master Protein	P52943	Cysteine-rich protein 2 OS=Homo sapiens OX=9606 GN=CRIP2 PE=1 SV=1	0.015	FALSE	2.225	15	1	1	1	208	22.5	8.72	0	1	0							Not Found	Not Found	Not Found	High	Not Found	Not Found	1
FALSE	Medium	Master Protein	P13569	Cystic fibrosis transmembrane conductance regulator OS=Homo sapiens OX=9606 GN=CFTR PE=1 SV=3	0.014	FALSE	2.244	0	1	2	1	1480	168	8.73	0	1	0	40401.9	57058.9	42803	131905	135196	203988	Peak Found	Peak Found	Peak Found	High	Peak Found	High	1
FALSE	Medium	Master Protein	Q7Z449	Cytochrome P450 2U1 OS=Homo sapiens OX=9606 GN=CYP2U1 PE=1 SV=1	0.048	FALSE	1.52	4	1	1	1	544	61.9	8.4	0	1	0							Not Found	Not Found	Not Found	High	Not Found	Not Found	1
FALSE	Medium	Master Protein	A6NHX0	Cytosolic arginine sensor for mTORC1 subunit 2 OS=Homo sapiens OX=9606 GN=CASTOR2 PE=1 SV=3	0.034	FALSE	1.715	6	1	1	1	329	36	5.16	0	1	0		116864					Not Found	High	Not Found	Not Found	Not Found	Not Found	1
FALSE	Medium	Master Protein	O43175	D-3-phosphoglycerate dehydrogenase OS=Homo sapiens OX=9606 GN=PHGDH PE=1 SV=4	0.027	FALSE	1.879	2	1	1	1	533	56.6	6.71	0	1	0	62426.4	699547	91572.6	371718		166016	Peak Found	High	Peak Found	Peak Found	Not Found	Peak Found	1
FALSE	Medium	Master Protein	Q9HCK1	DBF4-type zinc finger-containing protein 2 OS=Homo sapiens OX=9606 GN=ZDBF2 PE=1 SV=3	0.014	FALSE	2.237	0	1	4	1	2354	265.5	6.16	0	1	0	603279	1.48271e+06	1.45436e+06	1.08878e+06	1.13789e+06	479101	High	High	Peak Found	Peak Found	High	High	1
FALSE	Medium	Master Protein	P27487	Dipeptidyl peptidase 4 OS=Homo sapiens OX=9606 GN=DPP4 PE=1 SV=2	0.042	FALSE	1.591	3	1	1	1	766	88.2	6.04	0	1	0							Not Found	Not Found	Not Found	High	Not Found	Not Found	1
FALSE	Medium	Master Protein	Q13444	Disintegrin and metalloproteinase domain-containing protein 15 OS=Homo sapiens OX=9606 GN=ADAM15 PE=1 SV=4	0.018	FALSE	2.071	2	1	2	1	863	92.9	6.73	0	1	0	263532	154342	1.76163e+06	2.60473e+06	4.16504e+06	3.23132e+06	Peak Found	Peak Found	High	Peak Found	High	Peak Found	1
FALSE	Medium	Master Protein	Q9NW08	DNA-directed RNA polymerase III subunit RPC2 OS=Homo sapiens OX=9606 GN=POLR3B PE=1 SV=2	0.032	FALSE	1.739	1	1	6	1	1133	127.7	8.5	0	1	0	794354	3.27323e+06	2.45386e+06	1.92023e+06	2.83214e+06	1.21005e+06	High	High	High	High	High	High	1
FALSE	Medium	Master Protein	Q92616	eIF-2-alpha kinase activator GCN1 OS=Homo sapiens OX=9606 GN=GCN1 PE=1 SV=6	0.042	FALSE	1.593	0	1	1	1	2671	292.6	7.47	0	1	0	454975	279698	149856		149802	70327.5	High	Peak Found	Peak Found	Not Found	Peak Found	Peak Found	1
FALSE	Medium	Master Protein	Q15370	Elongin-B OS=Homo sapiens OX=9606 GN=ELOB PE=1 SV=1	0.024	FALSE	1.937	6	1	1	1	118	13.1	4.88	0	1	0		447935			201906		Not Found	High	Not Found	Not Found	Peak Found	Not Found	1
FALSE	Medium	Master Protein	Q9UKM7	Endoplasmic reticulum mannosyl-oligosaccharide 1,2-alpha-mannosidase OS=Homo sapiens OX=9606 GN=MAN1B1 PE=1 SV=2	0.036	FALSE	1.687	2	1	1	1	699	79.5	7.72	0	1	0	176590	1.06711e+07	804715	318125	117855	529780	Peak Found	Peak Found	High	Peak Found	Peak Found	Peak Found	1
FALSE	Medium	Master Protein	P42892	Endothelin-converting enzyme 1 OS=Homo sapiens OX=9606 GN=ECE1 PE=1 SV=2	0.015	FALSE	2.209	3	1	1	1	770	87.1	5.88	0	1	0		28916.4		65878.3			Not Found	Peak Found	Not Found	High	Not Found	Not Found	1
FALSE	Medium	Master Protein	P29317	Ephrin type-A receptor 2 OS=Homo sapiens OX=9606 GN=EPHA2 PE=1 SV=2	0.029	FALSE	1.802	1	1	2	1	976	108.2	6.23	0	1	0	2376.58		3900.36	32269.7	41013.1	7811.83	Peak Found	Not Found	Peak Found	High	High	Peak Found	1
FALSE	Medium	Master Protein	P15170	Eukaryotic peptide chain release factor GTP-binding subunit ERF3A OS=Homo sapiens OX=9606 GN=GSPT1 PE=1 SV=1	0.022	FALSE	1.973	2	1	1	1	499	55.7	5.62	0	1	0		595753					Not Found	High	Not Found	Not Found	Not Found	Not Found	1
FALSE	Medium	Master Protein	P62495	Eukaryotic peptide chain release factor subunit 1 OS=Homo sapiens OX=9606 GN=ETF1 PE=1 SV=3	0.013	FALSE	2.365	3	1	1	1	437	49	5.71	0	1	0		599867	260505	272355	383445	133407	Not Found	High	Peak Found	Peak Found	Peak Found	Peak Found	1
FALSE	Medium	Master Protein	Q9UBQ5	Eukaryotic translation initiation factor 3 subunit K OS=Homo sapiens OX=9606 GN=EIF3K PE=1 SV=1	0.014	FALSE	2.332	5	1	1	1	218	25	4.93	0	1	0		3.01912e+06				420677	Not Found	High	Not Found	Not Found	Not Found	Peak Found	1
FALSE	Medium	Master Protein	O94868	F-BAR and double SH3 domains protein 2 OS=Homo sapiens OX=9606 GN=FCHSD2 PE=1 SV=3	0.013	FALSE	2.355	1	1	2	1	740	84.2	5.77	0	1	0	556962	899412	1.00265e+06	1.36379e+06	1.62704e+06	1.21595e+06	High	Peak Found	Peak Found	Peak Found	Peak Found	Peak Found	1
FALSE	Medium	Master Protein	Q5SYB0	FERM and PDZ domain-containing protein 1 OS=Homo sapiens OX=9606 GN=FRMPD1 PE=1 SV=1	0.027	FALSE	1.9	0	1	6	1	1578	173.3	5.25	12.28	1	0	8037298	3.62715e+06	2.78679e+06	7.88563e+06	6.40859e+06	6.7539e+06	High	High	High	High	High	High	1
FALSE	Medium	Master Protein	P21781	Fibroblast growth factor 7 OS=Homo sapiens OX=9606 GN=FGF7 PE=1 SV=1	0.01	FALSE	2.464	5	1	1	1	194	22.5	9.14	0	1	0				265762			Not Found	Not Found	Not Found	High	Not Found	Not Found	1
FALSE	Medium	Master Protein	Q16666	Gamma-interferon-inducible protein 16 OS=Homo sapiens OX=9606 GN=IFI16 PE=1 SV=3	0.036	FALSE	1.692	2	1	1	1	785	88.2	9.28	0	1	0	820599	341940	571975	963914			High	Peak Found	Peak Found	Peak Found	Not Found	Not Found	1
FALSE	Medium	Master Protein	Q96QA5	Gasdermin-A OS=Homo sapiens OX=9606 GN=GSDMA PE=1 SV=4	0.024	FALSE	1.93	6	1	1	1	445	49.3	5.29	0	1	0		309706				115729	Not Found	High	Not Found	Not Found	Not Found	Peak Found	1
FALSE	Medium	Master Protein	Q9Y2G5	GDP-fucose protein O-fucosyltransferase 2 OS=Homo sapiens OX=9606 GN=POFUT2 PE=1 SV=3	0.038	FALSE	1.663	3	1	1	1	429	49.9	6.6	0	1	0	27798.3	43157.1	22765	94240.4	43763.9		Peak Found	Peak Found	Peak Found	High	Peak Found	Not Found	1
FALSE	Medium	Master Protein	Q9NQX3	Gephyrin OS=Homo sapiens OX=9606 GN=GPHN PE=1 SV=1	0.014	FALSE	2.254	1	1	1	1	736	79.7	5.43	0	1	0	242447	642109	124515	59417	142525		Peak Found	High	Peak Found	Peak Found	Peak Found	Not Found	1
FALSE	Medium	Master Protein	Q92696	Geranylgeranyl transferase type-2 subunit alpha OS=Homo sapiens OX=9606 GN=RABGGTA PE=1 SV=2	0.023	FALSE	1.944	1	1	1	1	567	65	5.67	0	1	0		323410		130024			Not Found	High	Not Found	Peak Found	Not Found	Not Found	1
FALSE	Medium	Master Protein	O60551	Glycylpeptide N-tetradecanoyltransferase 2 OS=Homo sapiens OX=9606 GN=NMT2 PE=1 SV=1	0.033	FALSE	1.718	3	1	1	1	498	56.9	7.58	0	1	0	11402.7	26458	13863.8	78803.7	77677.3	24071.7	Peak Found	Peak Found	Peak Found	High	Peak Found	Peak Found	1
FALSE	Medium	Master Protein	Q9H3P7	Golgi resident protein GCP60 OS=Homo sapiens OX=9606 GN=ACBD3 PE=1 SV=4	0.017	FALSE	2.083	2	1	1	1	528	60.6	5.06	0	1	0		43416.1			79364.3	183277	Not Found	Peak Found	Not Found	Not Found	High	Peak Found	1
FALSE	Medium	Master Protein	Q96F15	GTPase IMAP family member 5 OS=Homo sapiens OX=9606 GN=GIMAP5 PE=1 SV=1	0.036	FALSE	1.698	5	1	1	1	307	34.8	7.68	0	1	0							Not Found	High	Not Found	Not Found	Not Found	Not Found	1
FALSE	Medium	Master Protein	A0A1B0GTS1	Heat shock transcription factor, X-linked member 4 OS=Homo sapiens OX=9606 GN=HSFX4 PE=3 SV=1	0.03	FALSE	1.773	2	1	1	1	333	37.1	6.93	0	1	0							Not Found	High	Not Found	Not Found	Not Found	Not Found	1
FALSE	Medium	Master Protein	P16402	Histone H1.3 OS=Homo sapiens OX=9606 GN=H1-3 PE=1 SV=2	0.021	FALSE	1.984	5	1	1	1	221	22.3	11.02	0	1	0							High	Not Found	Not Found	Not Found	Not Found	Not Found	1
FALSE	Medium	Master Protein	Q9NR48	Histone-lysine N-methyltransferase ASH1L OS=Homo sapiens OX=9606 GN=ASH1L PE=1 SV=2	0.038	FALSE	1.654	0	1	1	1	2969	332.6	9.39	0	1	0	404817	1.04245e+06	259366	57091.7			Peak Found	Peak Found	High	Peak Found	Not Found	Not Found	1
FALSE	Medium	Master Protein	Q15181	Inorganic pyrophosphatase OS=Homo sapiens OX=9606 GN=PPA1 PE=1 SV=2	0.027	FALSE	1.897	7	1	1	1	289	32.6	5.86	0	1	0		327030					Not Found	High	Not Found	Not Found	Not Found	Not Found	1
FALSE	Medium	Master Protein	P29218	Inositol monophosphatase 1 OS=Homo sapiens OX=9606 GN=IMPA1 PE=1 SV=1	0.046	FALSE	1.539	4	1	1	1	277	30.2	5.26	0	1	0		284193		275251			Not Found	High	Not Found	Peak Found	Not Found	Not Found	1
FALSE	Medium	Master Protein	Q6UXV1	Izumo sperm-egg fusion protein 2 OS=Homo sapiens OX=9606 GN=IZUMO2 PE=2 SV=1	0.029	FALSE	1.815	3	1	3	1	221	24.8	8.79	3.47	1	0				264590		145624	Not Found	Not Found	Not Found	High	Not Found	High	1
FALSE	Medium	Master Protein	Q9BX67	Junctional adhesion molecule C OS=Homo sapiens OX=9606 GN=JAM3 PE=1 SV=1	0.025	FALSE	1.919	3	1	3	1	310	35	7.59	0	1	0	282712	890419	383297	1.59094e+06	1.24755e+06	568432	Peak Found	Peak Found	Peak Found	High	High	Peak Found	1
FALSE	Medium	Master Protein	Q5T749	Keratinocyte proline-rich protein OS=Homo sapiens OX=9606 GN=KPRP PE=1 SV=1	0.01	FALSE	2.46	1	1	3	1	579	64.1	8.27	1.65	1	0	580644	1.78595e+06	539181	695016	193708	1.0892e+06	High	High	Peak Found	Peak Found	Peak Found	High	1
FALSE	Medium	Master Protein	Q4VXA5	KH homology domain-containing protein 1 OS=Homo sapiens OX=9606 GN=KHDC1 PE=2 SV=1	0.038	FALSE	1.651	10	1	1	1	237	27.1	8.29	0	1	0	352978			278185			Peak Found	Not Found	Not Found	High	Not Found	Not Found	1
FALSE	Medium	Master Protein	P48449	Lanosterol synthase OS=Homo sapiens OX=9606 GN=LSS PE=1 SV=1	0.043	FALSE	1.567	1	1	1	1	732	83.3	6.61	0	1	0							Not Found	Not Found	Not Found	High	Not Found	Not Found	1	Met-loss [N-Term]
FALSE	Medium	Master Protein	Q8TF66	Leucine-rich repeat-containing protein 15 OS=Homo sapiens OX=9606 GN=LRRC15 PE=2 SV=2	0.01	FALSE	2.43	3	1	1	1	581	64.3	6.71	0	1	0	124274	107553		62769.5	89623		Peak Found	High	Not Found	Peak Found	Peak Found	Not Found	1
FALSE	Medium	Master Protein	Q9H9A6	Leucine-rich repeat-containing protein 40 OS=Homo sapiens OX=9606 GN=LRRC40 PE=1 SV=1	0.048	FALSE	1.522	2	1	1	1	602	68.2	6.43	0	1	0							Not Found	High	Not Found	Not Found	Not Found	Not Found	1
FALSE	Medium	Master Protein	Q6ZUX7	LHFPL tetraspan subfamily member 2 protein OS=Homo sapiens OX=9606 GN=LHFPL2 PE=1 SV=2	0.01	FALSE	2.491	11	1	1	1	228	24.5	6.49	0	1	0							Not Found	Not Found	Not Found	Not Found	Not Found	High	1
FALSE	Medium	Master Protein	P50851	Lipopolysaccharide-responsive and beige-like anchor protein OS=Homo sapiens OX=9606 GN=LRBA PE=1 SV=4	0.046	FALSE	1.527	0	1	1	1	2863	318.9	5.6	0	1	0		119616	48415.9	128747	69284.2	162273	Not Found	Peak Found	Peak Found	High	Peak Found	Peak Found	1
FALSE	Medium	Master Protein	Q15012	Lysosomal-associated transmembrane protein 4A OS=Homo sapiens OX=9606 GN=LAPTM4A PE=1 SV=1	0.011	FALSE	2.399	12	1	1	1	233	26.8	6.49	0	1	0				96635		203174	Not Found	Not Found	Not Found	Peak Found	Not Found	High	1
FALSE	Medium	Master Protein	Q9NR34	Mannosyl-oligosaccharide 1,2-alpha-mannosidase IC OS=Homo sapiens OX=9606 GN=MAN1C1 PE=1 SV=1	0.014	FALSE	2.248	1	1	1	1	630	70.9	7.46	0	1	0	148066						High	Not Found	Not Found	Not Found	Not Found	Not Found	1
FALSE	Medium	Master Protein	Q687X5	Metalloreductase STEAP4 OS=Homo sapiens OX=9606 GN=STEAP4 PE=1 SV=1	0.014	FALSE	2.306	3	1	1	1	459	51.9	9.29	0	1	0				88741			Not Found	Not Found	Not Found	High	Not Found	Not Found	1
FALSE	Medium	Master Protein	P50579	Methionine aminopeptidase 2 OS=Homo sapiens OX=9606 GN=METAP2 PE=1 SV=1	0.025	FALSE	1.924	4	1	2	1	478	52.9	5.82	0	1	0							Not Found	Not Found	High	Not Found	Not Found	High	1
FALSE	Medium	Master Protein	Q9Y4B5	Microtubule cross-linking factor 1 OS=Homo sapiens OX=9606 GN=MTCL1 PE=1 SV=5	0.031	FALSE	1.757	1	1	2	1	1905	209.4	6.43	0	1	0	1.15471e+06	500779	2.01847e+06	6.1874e+06	3.89346e+06	2.58724e+06	Peak Found	High	Peak Found	High	Peak Found	Peak Found	1
FALSE	Medium	Master Protein	Q9Y3A3	MOB-like protein phocein OS=Homo sapiens OX=9606 GN=MOB4 PE=1 SV=1	0.045	FALSE	1.559	10	1	3	1	225	26	5.78	0	1	0		165003	74458		116294	48923.4	Not Found	High	High	Not Found	High	Peak Found	1
FALSE	Medium	Master Protein	P98088	Mucin-5AC OS=Homo sapiens OX=9606 GN=MUC5AC PE=1 SV=4	0.041	FALSE	1.621	1	1	1	1	5654	585.2	7.02	0	1	0						150399	Not Found	Not Found	Not Found	Not Found	Not Found	High	1
FALSE	Medium	Master Protein	Q9H1U4	Multiple epidermal growth factor-like domains protein 9 OS=Homo sapiens OX=9606 GN=MEGF9 PE=2 SV=3	0.015	FALSE	2.198	2	1	1	1	602	62.9	5.67	0	1	0		1.03707e+06	203879				Not Found	High	Peak Found	Not Found	Not Found	Not Found	1
FALSE	Medium	Master Protein	P05976	Myosin light chain 1/3, skeletal muscle isoform OS=Homo sapiens OX=9606 GN=MYL1 PE=1 SV=3	0.027	FALSE	1.878	7	1	3	1	194	21.1	5.03	0	1	0	22690506	2.82854e+07	9.17534e+06	1.50884e+06	1.21545e+06	1.0254e+06	Peak Found	High	Peak Found	Peak Found	Peak Found	High	1
FALSE	Medium	Master Protein	P15586	N-acetylglucosamine-6-sulfatase OS=Homo sapiens OX=9606 GN=GNS PE=1 SV=3	0.018	FALSE	2.06	2	1	1	1	552	62	8.31	0	1	0	258883	261341	114310	127043		139882	High	Peak Found	Peak Found	Peak Found	Not Found	Peak Found	1
FALSE	Medium	Master Protein	P54845	Neural retina-specific leucine zipper protein OS=Homo sapiens OX=9606 GN=NRL PE=1 SV=1	0.041	FALSE	1.625	8	1	1	1	237	25.9	7.88	0	1	0	20957.8	22051.9		39525.2		30448.5	High	Peak Found	Not Found	Peak Found	Not Found	Peak Found	1
FALSE	Medium	Master Protein	Q8NEJ9	Neuroguidin OS=Homo sapiens OX=9606 GN=NGDN PE=1 SV=1	0.032	FALSE	1.747	6	1	2	1	315	35.9	9.57	0	1	0				871246	478453	337626	Not Found	Not Found	Not Found	Peak Found	High	Peak Found	1
FALSE	Medium	Master Protein	O00221	NF-kappa-B inhibitor epsilon OS=Homo sapiens OX=9606 GN=NFKBIE PE=1 SV=3	0.019	FALSE	2.04	2	1	3	1	500	52.8	6.68	0	1	0		105007	201751	194694		169910	High	Peak Found	High	Peak Found	High	Peak Found	1
FALSE	Medium	Master Protein	Q5VST9	Obscurin OS=Homo sapiens OX=9606 GN=OBSCN PE=1 SV=3	0.011	FALSE	2.376	0	1	15	1	7968	867.9	5.99	9.89	1	0	23085414	5.19902e+06	3.2711e+07	5.47968e+07	4.78411e+07	7.84363e+07	High	High	High	High	High	High	1
FALSE	Medium	Master Protein	Q96CV9	Optineurin OS=Homo sapiens OX=9606 GN=OPTN PE=1 SV=3	0.01	FALSE	2.44	2	1	1	1	577	65.9	5.17	0	1	0	152886	268344	75486.8				Peak Found	High	Peak Found	Not Found	Not Found	Not Found	1
FALSE	Medium	Master Protein	Q9BXW6	Oxysterol-binding protein-related protein 1 OS=Homo sapiens OX=9606 GN=OSBPL1A PE=1 SV=2	0.048	FALSE	1.518	1	1	1	1	950	108.4	6.38	0	1	0	2634991	8.7951e+07	1.61334e+08	1.49028e+08	1.53964e+08	1.96286e+08	Peak Found	Peak Found	Peak Found	Peak Found	Peak Found	High	1
FALSE	Medium	Master Protein	P55201	Peregrin OS=Homo sapiens OX=9606 GN=BRPF1 PE=1 SV=2	0.03	FALSE	1.765	1	1	2	1	1214	137.4	7.93	0	1	0		2.39664e+06	320089	247374	535217	530417	Not Found	Peak Found	Peak Found	Peak Found	Peak Found	High	1
FALSE	Medium	Master Protein	P48739	Phosphatidylinositol transfer protein beta isoform OS=Homo sapiens OX=9606 GN=PITPNB PE=1 SV=2	0.038	FALSE	1.652	2	1	1	1	271	31.5	6.87	0	1	0		227716					Not Found	High	Not Found	Not Found	Not Found	Not Found	1
FALSE	Medium	Master Protein	Q8NCC3	Phospholipase A2 group XV OS=Homo sapiens OX=9606 GN=PLA2G15 PE=1 SV=2	0.016	FALSE	2.149	2	1	1	1	412	46.6	6.73	0	1	0	82154.2	57207.1	47498.2	43596.6	46532.6		High	Peak Found	Peak Found	Peak Found	Peak Found	Not Found	1
FALSE	Medium	Master Protein	Q96FC7	Phytanoyl-CoA hydroxylase-interacting protein-like OS=Homo sapiens OX=9606 GN=PHYHIPL PE=1 SV=3	0.027	FALSE	1.857	2	1	1	1	376	42.5	6.42	0	1	0		898431					Not Found	High	Not Found	Not Found	Not Found	Not Found	1
FALSE	Medium	Master Protein	Q9UMS4	Pre-mRNA-processing factor 19 OS=Homo sapiens OX=9606 GN=PRPF19 PE=1 SV=1	0.036	FALSE	1.697	2	1	1	1	504	55.1	6.61	0	1	0		863572					Not Found	High	Not Found	Not Found	Not Found	Not Found	1
FALSE	Medium	Master Protein	Q8NDH3	Probable aminopeptidase NPEPL1 OS=Homo sapiens OX=9606 GN=NPEPL1 PE=1 SV=3	0.03	FALSE	1.765	4	1	1	1	523	55.8	6.87	0	1	0		53699.4					Not Found	High	Not Found	Not Found	Not Found	Not Found	1
FALSE	Medium	Master Protein	Q9UQ80	Proliferation-associated protein 2G4 OS=Homo sapiens OX=9606 GN=PA2G4 PE=1 SV=3	0.013	FALSE	2.338	3	1	1	1	394	43.8	6.55	0	1	0		178347	89720.9				Not Found	High	Peak Found	Not Found	Not Found	Not Found	1
FALSE	Medium	Master Protein	P48147	Prolyl endopeptidase OS=Homo sapiens OX=9606 GN=PREP PE=1 SV=2	0.014	FALSE	2.26	2	1	1	1	710	80.6	5.86	0	1	0		192284					Not Found	High	Not Found	Not Found	Not Found	Not Found	1
FALSE	Medium	Master Protein	Q9UL18	Protein argonaute-1 OS=Homo sapiens OX=9606 GN=AGO1 PE=1 SV=3	0.019	FALSE	2.005	2	1	1	1	857	97.2	9.16	0	1	0							Not Found	High	Not Found	Not Found	Not Found	Not Found	1
FALSE	Medium	Master Protein	Q8N2R8	Protein FAM43A OS=Homo sapiens OX=9606 GN=FAM43A PE=1 SV=2	0.041	FALSE	1.597	2	1	1	1	423	45.7	6.54	0	1	0		632539	488390				Not Found	High	Peak Found	Not Found	Not Found	Not Found	1
FALSE	Medium	Master Protein	Q13045	Protein flightless-1 homolog OS=Homo sapiens OX=9606 GN=FLII PE=1 SV=2	0.048	FALSE	1.514	1	1	1	1	1269	144.7	6.05	0	1	0	25876.3	85705.5	28539.9	58819.2		38302.6	Peak Found	Peak Found	Peak Found	High	Not Found	Peak Found	1
FALSE	Medium	Master Protein	Q92832	Protein kinase C-binding protein NELL1 OS=Homo sapiens OX=9606 GN=NELL1 PE=1 SV=4	0.042	FALSE	1.581	5	1	1	1	810	89.6	6.04	0	1	0	378926	507008	220294	252472	410797	307015	Peak Found	Peak Found	Peak Found	High	Peak Found	Peak Found	1
FALSE	Medium	Master Protein	P18583	Protein SON OS=Homo sapiens OX=9606 GN=SON PE=1 SV=4	0.037	FALSE	1.673	0	1	5	1	2426	263.7	5.64	5.54	1	0	5.15493e+06	1.60325e+06	7.94483e+06	4.21112e+06	2.96488e+06	1.6745e+06	High	High	Peak Found	High	High	High	1
FALSE	Medium	Master Protein	Q86X10	Ral GTPase-activating protein subunit beta OS=Homo sapiens OX=9606 GN=RALGAPB PE=1 SV=1	0.048	FALSE	1.517	1	1	2	1	1494	166.7	6.79	0	1	0	1.18371e+06	581006	2.81741e+06	3.76544e+06	4.29429e+06	3.99788e+06	Peak Found	Peak Found	Peak Found	High	Peak Found	High	1
FALSE	Medium	Master Protein	P43487	Ran-specific GTPase-activating protein OS=Homo sapiens OX=9606 GN=RANBP1 PE=1 SV=1	0.014	FALSE	2.301	4	1	1	1	201	23.3	5.29	0	1	0	104094	648506				139887	Peak Found	High	Not Found	Not Found	Not Found	Peak Found	1
FALSE	Medium	Master Protein	Q9HB40	Retinoid-inducible serine carboxypeptidase OS=Homo sapiens OX=9606 GN=SCPEP1 PE=1 SV=1	0.03	FALSE	1.765	2	1	1	1	452	50.8	5.81	0	1	0							High	Not Found	Not Found	Not Found	Not Found	Not Found	1
FALSE	Medium	Master Protein	P52756	RNA-binding protein 5 OS=Homo sapiens OX=9606 GN=RBM5 PE=1 SV=2	0.028	FALSE	1.817	2	1	1	1	815	92.1	6.28	0	1	0	2.10751e+06						High	Not Found	Not Found	Not Found	Not Found	Not Found	1
FALSE	Medium	Master Protein	Q9BXA9	Sal-like protein 3 OS=Homo sapiens OX=9606 GN=SALL3 PE=1 SV=2	0.021	FALSE	1.985	1	1	1	1	1300	135.3	6.99	0	1	0		13449.4	20361	62382.1		31375.2	Not Found	Peak Found	Peak Found	Peak Found	Not Found	High	1
FALSE	Medium	Master Protein	Q8WTU2	Scavenger receptor cysteine-rich domain-containing group B protein OS=Homo sapiens OX=9606 GN=SSC4D PE=2 SV=1	0.027	FALSE	1.876	4	1	1	1	575	60.8	5.94	0	1	0	545692	732250	575077	287397		1.63299e+06	Peak Found	Peak Found	Peak Found	Peak Found	Not Found	High	1
FALSE	Medium	Master Protein	Q8IYM2	Schlafen family member 12 OS=Homo sapiens OX=9606 GN=SLFN12 PE=1 SV=2	0.041	FALSE	1.623	2	1	1	1	578	66.9	8.59	0	1	0							Not Found	High	Not Found	Not Found	Not Found	Not Found	1
FALSE	Medium	Master Protein	Q9Y6Y8	SEC23-interacting protein OS=Homo sapiens OX=9606 GN=SEC23IP PE=1 SV=1	0.029	FALSE	1.801	1	1	1	1	1000	111	5.54	1.75	1	0							High	Not Found	Not Found	Not Found	Not Found	Not Found	1
FALSE	Medium	Master Protein	Q9NRM7	Serine/threonine-protein kinase LATS2 OS=Homo sapiens OX=9606 GN=LATS2 PE=1 SV=2	0.042	FALSE	1.585	2	1	4	1	1088	120.1	8.21	0	1	0	255630		788333	1.36177e+06	1.12765e+06	1.17157e+06	High	Not Found	Peak Found	High	High	High	1
FALSE	Medium	Master Protein	Q14738	Serine/threonine-protein phosphatase 2A 56 kDa regulatory subunit delta isoform OS=Homo sapiens OX=9606 GN=PPP2R5D PE=1 SV=1	0.027	FALSE	1.842	2	1	1	1	602	69.9	8.13	0	1	0		454792					Not Found	High	Not Found	Not Found	Not Found	Not Found	1
FALSE	Medium	Master Protein	P16298	Serine/threonine-protein phosphatase 2B catalytic subunit beta isoform OS=Homo sapiens OX=9606 GN=PPP3CB PE=1 SV=2	0.013	FALSE	2.341	2	1	1	1	524	59	5.91	0	1	0		480908					Not Found	High	Not Found	Not Found	Not Found	Not Found	1
FALSE	Medium	Master Protein	P29353	SHC-transforming protein 1 OS=Homo sapiens OX=9606 GN=SHC1 PE=1 SV=4	0.042	FALSE	1.584	1	1	2	1	583	62.8	6.44	0	1	0	160173		228841		135498	559716	Peak Found	Not Found	High	Not Found	Peak Found	High	1
FALSE	Medium	Master Protein	P37108	Signal recognition particle 14 kDa protein OS=Homo sapiens OX=9606 GN=SRP14 PE=1 SV=2	0.014	FALSE	2.27	11	1	1	1	136	14.6	10.04	0	1	0	24686	142374	22697.2			23015.3	Peak Found	High	Peak Found	Not Found	Not Found	Peak Found	1	Met-loss [N-Term]
FALSE	Medium	Master Protein	Q92783	Signal transducing adapter molecule 1 OS=Homo sapiens OX=9606 GN=STAM PE=1 SV=3	0.015	FALSE	2.194	1	1	1	1	540	59.1	4.82	1.83	1	0		1.48031e+06	121891				Not Found	High	Peak Found	Not Found	Not Found	Not Found	1
FALSE	Medium	Master Protein	Q5T750	Skin-specific protein 32 OS=Homo sapiens OX=9606 GN=XP32 PE=1 SV=1	0.01	FALSE	2.463	3	1	2	1	250	26.2	7.97	3.98	1	0			218627	568734		1.55885e+06	Not Found	Not Found	Peak Found	High	Not Found	High	1
FALSE	Medium	Master Protein	P11169	Solute carrier family 2, facilitated glucose transporter member 3 OS=Homo sapiens OX=9606 GN=SLC2A3 PE=1 SV=1	0.01	FALSE	2.481	1	1	1	1	496	53.9	7.2	0	1	0				110530		144339	Not Found	Not Found	Not Found	High	Not Found	Peak Found	1
FALSE	Medium	Master Protein	Q00796	Sorbitol dehydrogenase OS=Homo sapiens OX=9606 GN=SORD PE=1 SV=4	0.019	FALSE	2.004	5	1	2	1	357	38.3	7.97	0	1	0		170438					Not Found	High	Not Found	Not Found	Not Found	Not Found	1
FALSE	Medium	Master Protein	Q99523	Sortilin OS=Homo sapiens OX=9606 GN=SORT1 PE=1 SV=3	0.029	FALSE	1.778	1	1	1	1	831	92	5.74	0	1	0		328680	191991				Not Found	Peak Found	High	Not Found	Not Found	Not Found	1
FALSE	Medium	Master Protein	Q14515	SPARC-like protein 1 OS=Homo sapiens OX=9606 GN=SPARCL1 PE=1 SV=2	0.014	FALSE	2.298	2	1	1	1	664	75.2	4.81	0	1	0							Not Found	Not Found	High	Not Found	Not Found	Not Found	1
FALSE	Medium	Master Protein	Q8TDM5	Sperm acrosome membrane-associated protein 4 OS=Homo sapiens OX=9606 GN=SPACA4 PE=1 SV=1	0.044	FALSE	1.563	34	1	1	1	124	13	5.8	0	1	0							High	Not Found	Not Found	Not Found	Not Found	Not Found	1
FALSE	Medium	Master Protein	Q56A73	Spindlin-4 OS=Homo sapiens OX=9606 GN=SPIN4 PE=1 SV=1	0.016	FALSE	2.139	3	1	1	1	249	28.6	7.66	2.12	1	0		1.03091e+06	134898	145295		301155	Not Found	High	Peak Found	Peak Found	Not Found	Peak Found	1
FALSE	Medium	Master Protein	Q12874	Splicing factor 3A subunit 3 OS=Homo sapiens OX=9606 GN=SF3A3 PE=1 SV=1	0.019	FALSE	2.02	3	1	1	1	501	58.8	5.38	0	1	0	58268.1						High	Not Found	Not Found	Not Found	Not Found	Not Found	1
FALSE	Medium	Master Protein	Q8WWQ8	Stabilin-2 OS=Homo sapiens OX=9606 GN=STAB2 PE=1 SV=3	0.048	FALSE	1.521	1	1	2	1	2551	276.8	6.4	1.72	1	0	443311	146105	162140			293021	High	Peak Found	Peak Found	Not Found	Not Found	High	1
FALSE	Medium	Master Protein	P17690	SWISS-PROT:P17690 (Bos taurus) Beta-2-glycoprotein 1 precursor	0.015	TRUE	2.199	5	1	1	1	345	38.2	8.15	2.31	1	0	407609	247695	440643	357774		170678	High	Peak Found	Peak Found	Peak Found	Not Found	Peak Found	1
FALSE	Medium	Master Protein	Q9UNK0	Syntaxin-8 OS=Homo sapiens OX=9606 GN=STX8 PE=1 SV=2	0.014	FALSE	2.24	3	1	1	1	236	26.9	4.98	1.61	1	0		106238				327901	Not Found	Peak Found	Not Found	Not Found	Not Found	High	1
FALSE	Medium	Master Protein	O00186	Syntaxin-binding protein 3 OS=Homo sapiens OX=9606 GN=STXBP3 PE=1 SV=2	0.011	FALSE	2.412	3	1	1	1	592	67.7	7.8	0	1	0		17897.3		96179.2		41226.1	Not Found	Peak Found	Not Found	High	Not Found	Peak Found	1
FALSE	Medium	Master Protein	P15812	T-cell surface glycoprotein CD1e, membrane-associated OS=Homo sapiens OX=9606 GN=CD1E PE=1 SV=2	0.03	FALSE	1.79	4	1	1	1	388	43.6	8.57	0	1	0				208383	416466	586358	Not Found	Not Found	Not Found	High	Peak Found	Peak Found	1
FALSE	Medium	Master Protein	O60784	Target of Myb protein 1 OS=Homo sapiens OX=9606 GN=TOM1 PE=1 SV=2	0.01	FALSE	2.45	6	1	1	1	492	53.8	4.7	0	1	0					39682.5		Not Found	Not Found	Not Found	Not Found	High	Not Found	1
FALSE	Medium	Master Protein	O14746	Telomerase reverse transcriptase OS=Homo sapiens OX=9606 GN=TERT PE=1 SV=1	0.03	FALSE	1.791	2	1	1	1	1132	126.9	10.52	0	1	0	186220	78724.4	139744			189842	High	Peak Found	Peak Found	Not Found	Not Found	Peak Found	1
FALSE	Medium	Master Protein	O60637	Tetraspanin-3 OS=Homo sapiens OX=9606 GN=TSPAN3 PE=2 SV=1	0.019	FALSE	2.018	3	1	1	1	253	28	5.81	1.82	1	0	3006325	1.58002e+07	3.33976e+06	2.53158e+06	2.20403e+06	3.90785e+06	Peak Found	Peak Found	Peak Found	Peak Found	Peak Found	High	1
FALSE	Medium	Master Protein	P62079	Tetraspanin-5 OS=Homo sapiens OX=9606 GN=TSPAN5 PE=1 SV=1	0.018	FALSE	2.044	6	1	1	1	268	30.3	4.78	0	1	0	227009	257780	280813	177747	114851	256296	Peak Found	Peak Found	High	Peak Found	Peak Found	Peak Found	1
FALSE	Medium	Master Protein	Q6PGP7	Tetratricopeptide repeat protein 37 OS=Homo sapiens OX=9606 GN=TTC37 PE=1 SV=1	0.041	FALSE	1.621	2	1	1	1	1564	175.4	7.53	0	1	0					68838.5		Not Found	Not Found	Not Found	Not Found	High	Not Found	1
FALSE	Medium	Master Protein	O00142	Thymidine kinase 2, mitochondrial OS=Homo sapiens OX=9606 GN=TK2 PE=1 SV=4	0.041	FALSE	1.632	3	1	4	1	265	31	8.46	4.27	1	0		1.22897e+06		2.85621e+06	4.11436e+06	3.17369e+06	Not Found	Peak Found	High	Peak Found	High	High	1
FALSE	Medium	Master Protein	Q10587	Thyrotroph embryonic factor OS=Homo sapiens OX=9606 GN=TEF PE=1 SV=3	0.048	FALSE	1.511	2	1	1	1	303	33.2	6.05	1.66	1	0	103654	853585	165412		35402		Peak Found	High	Peak Found	Not Found	Peak Found	Not Found	1
FALSE	Medium	Master Protein	P10646	Tissue factor pathway inhibitor OS=Homo sapiens OX=9606 GN=TFPI PE=1 SV=1	0.015	FALSE	2.23	3	1	2	1	304	35	8.25	0	1	0	501520					59541.1	High	Not Found	Not Found	Not Found	Not Found	Peak Found	1
FALSE	Medium	Master Protein	P49755	Transmembrane emp24 domain-containing protein 10 OS=Homo sapiens OX=9606 GN=TMED10 PE=1 SV=2	0.042	FALSE	1.593	5	1	1	1	219	25	7.44	0	1	0				372198	813856	213066	Not Found	Not Found	Not Found	High	Peak Found	Peak Found	1
FALSE	Medium	Master Protein	Q32PI4	TREMBL:Q32PI4 (Bos taurus) Similar to complement factor I	0.015	TRUE	2.198	2	1	1	1	618	68.9	7.74	0	1	0			130584	223597	176957	35779.7	Not Found	Not Found	Peak Found	High	Peak Found	Peak Found	1
FALSE	Medium	Master Protein	Q13641	Trophoblast glycoprotein OS=Homo sapiens OX=9606 GN=TPBG PE=1 SV=1	0.017	FALSE	2.096	2	1	1	1	420	46	6.83	0	1	0						102588	Not Found	Not Found	Not Found	Not Found	Not Found	High	1
FALSE	Medium	Master Protein	Q8WUA8	Tsukushi OS=Homo sapiens OX=9606 GN=TSKU PE=1 SV=3	0.018	FALSE	2.064	3	1	2	1	353	37.8	6.87	0	1	0					158785		Not Found	Not Found	High	Not Found	High	Not Found	1
FALSE	Medium	Master Protein	Q12792	Twinfilin-1 OS=Homo sapiens OX=9606 GN=TWF1 PE=1 SV=3	0.026	FALSE	1.911	2	1	1	1	350	40.3	6.96	1.63	1	0	73967.7	239627	121454	290557	422794	274869	Peak Found	Peak Found	Peak Found	Peak Found	High	Peak Found	1
FALSE	Medium	Master Protein	Q9GZX9	Twisted gastrulation protein homolog 1 OS=Homo sapiens OX=9606 GN=TWSG1 PE=1 SV=1	0.036	FALSE	1.694	7	1	1	1	223	25	5.34	0	1	0	177075		76732			48669.8	High	Not Found	Peak Found	Not Found	Not Found	Peak Found	1
FALSE	Medium	Master Protein	Q5JYT7	Uncharacterized protein KIAA1755 OS=Homo sapiens OX=9606 GN=KIAA1755 PE=2 SV=2	0.017	FALSE	2.088	1	1	1	1	1200	130.8	6.37	0	1	0		110470			725855		Not Found	Peak Found	Not Found	Not Found	High	Not Found	1
FALSE	Medium	Master Protein	Q6ZVL6	UPF0606 protein KIAA1549L OS=Homo sapiens OX=9606 GN=KIAA1549L PE=2 SV=2	0.027	FALSE	1.9	1	1	1	1	1849	198.9	8.31	0	1	0			119162			65422.9	Not Found	Not Found	High	Not Found	Not Found	Peak Found	1
FALSE	Medium	Master Protein	Q9UI12	V-type proton ATPase subunit H OS=Homo sapiens OX=9606 GN=ATP6V1H PE=1 SV=1	0.015	FALSE	2.214	3	1	1	1	483	55.8	6.48	0	1	0		143636	31414.9	70122.6		65565.9	Not Found	High	Peak Found	Peak Found	Not Found	Peak Found	1
FALSE	Medium	Master Protein	Q9P035	Very-long-chain (3R)-3-hydroxyacyl-CoA dehydratase 3 OS=Homo sapiens OX=9606 GN=HACD3 PE=1 SV=2	0.027	FALSE	1.875	4	1	1	1	362	43.1	8.94	0	1	0	193883		665572				High	Not Found	Peak Found	Not Found	Not Found	Not Found	1
FALSE	Medium	Master Protein	P51809	Vesicle-associated membrane protein 7 OS=Homo sapiens OX=9606 GN=VAMP7 PE=1 SV=3	0.01	FALSE	2.479	3	1	2	1	220	24.9	8.6	1.86	1	0				151138	193186	477739	Not Found	Not Found	Not Found	Peak Found	High	High	1
FALSE	Medium	Master Protein	P46459	Vesicle-fusing ATPase OS=Homo sapiens OX=9606 GN=NSF PE=1 SV=3	0.01	FALSE	2.429	1	1	2	1	744	82.5	6.95	0	1	0		184506		194726	230094	126596	Not Found	High	Not Found	High	Peak Found	Peak Found	1
FALSE	Medium	Master Protein	Q8N398	von Willebrand factor A domain-containing protein 5B2 OS=Homo sapiens OX=9606 GN=VWA5B2 PE=2 SV=3	0.035	FALSE	1.704	1	1	1	1	1242	131.6	6.46	1.73	1	0	2.10515e+06						High	Not Found	Not Found	Not Found	Not Found	Not Found	1
FALSE	Medium	Master Protein	Q5VZL5	Zinc finger MYM-type protein 4 OS=Homo sapiens OX=9606 GN=ZMYM4 PE=1 SV=1	0.03	FALSE	1.772	2	1	1	1	1548	172.7	6.84	0	1	0							Not Found	Not Found	Not Found	Not Found	High	Not Found	1
FALSE	Medium	Master Protein	Q14586	Zinc finger protein 267 OS=Homo sapiens OX=9606 GN=ZNF267 PE=1 SV=3	0.017	FALSE	2.091	1	1	1	1	743	87.3	8.91	0	1	0		338433					Not Found	High	Not Found	Not Found	Not Found	Not Found	1
FALSE	Medium	Master Protein	Q96K83	Zinc finger protein 521 OS=Homo sapiens OX=9606 GN=ZNF521 PE=1 SV=1	0.027	FALSE	1.9	2	1	1	1	1311	147.8	7.01	0	1	0				54172.7		67154.2	Not Found	Not Found	Not Found	Peak Found	Not Found	High	1

## Sheet: All-Osteo-EVs data
Osteo-EVs1	Osteo-EVs2	Osteo-EVs3	C: Contaminant	C: Modifications	C: Protein name	N: Checked	N: Protein FDR Confidence: Combined	N: Master	N: Exp. q-value: Combined	N: Sum PEP Score	N: Coverage [%]	N: # Peptides	N: # PSMs	N: # Unique Peptides	N: # AAs	N: MW [kDa]	N: calc. pI	N: Score Sequest HT: Sequest HT	N: # Peptides (by Search Engine): Sequest HT	N: # Razor Peptides	T: Accession	T: Description	T: Gene name
17,0737	17,091	14,8113	FALSE		1-phosphatidylinositol 4,5-bisphosphate phosphodiesterase beta-3	NaN	NaN	NaN	0	5,565	4	3	3	3	1234	138,7	5,9	0	3	0	Q01970	1-phosphatidylinositol 4,5-bisphosphate phosphodiesterase beta-3 OS=Homo sapiens OX=9606 GN=PLCB3 PE=1 SV=2	PLCB3
NaN	16,0939	14,4469	FALSE		1-phosphatidylinositol 4,5-bisphosphate phosphodiesterase delta-1	NaN	NaN	NaN	0	6,048	3	1	1	1	756	85,6	6,7	2,4	1	0	P51178	1-phosphatidylinositol 4,5-bisphosphate phosphodiesterase delta-1 OS=Homo sapiens OX=9606 GN=PLCD1 PE=1 SV=2	PLCD1
18,9724	22,9763	20,5533	FALSE		14-3-3 protein beta/alpha;14-3-3 protein beta/alpha, N-terminally processed	NaN	NaN	NaN	0	55,324	41	9	55	5	246	28,1	4,83	101,18	9	1	P31946	14-3-3 protein beta/alpha OS=Homo sapiens OX=9606 GN=YWHAB PE=1 SV=3	YWHAB
21,9002	25,1688	22,5633	FALSE		14-3-3 protein epsilon	NaN	NaN	NaN	0	68,124	53	11	69	9	255	29,2	4,74	128,85	11	0	P62258	14-3-3 protein epsilon OS=Homo sapiens OX=9606 GN=YWHAE PE=1 SV=1	YWHAE
20,1637	24,312	23,3301	FALSE		14-3-3 protein eta	NaN	NaN	NaN	0	45,173	47	10	53	7	246	28,2	4,84	73,71	10	1	Q04917	14-3-3 protein eta OS=Homo sapiens OX=9606 GN=YWHAH PE=1 SV=4	YWHAH
19,771	23,0239	20,302	FALSE		14-3-3 protein gamma;14-3-3 protein gamma, N-terminally processed	NaN	NaN	NaN	0	50,169	39	8	58	4	247	28,3	4,89	110,02	8	0	P61981	14-3-3 protein gamma OS=Homo sapiens OX=9606 GN=YWHAG PE=1 SV=2	YWHAG
NaN	19,6413	15,4557	FALSE		14-3-3 protein sigma	NaN	NaN	NaN	0	40,499	27	6	40	3	248	27,8	4,74	61,1	6	0	P31947	14-3-3 protein sigma OS=Homo sapiens OX=9606 GN=SFN PE=1 SV=1	SFN
20,4989	23,2196	20,7977	FALSE		14-3-3 protein theta	NaN	NaN	NaN	0	57,136	46	9	56	6	245	27,7	4,78	104,3	9	0	P27348	14-3-3 protein theta OS=Homo sapiens OX=9606 GN=YWHAQ PE=1 SV=1	YWHAQ
24,4994	27,2625	24,8387	FALSE	Acetyl [N-Term]	14-3-3 protein zeta/delta	NaN	NaN	NaN	0	90,958	60	13	94	11	245	27,7	4,79	176,41	13	3	P63104	14-3-3 protein zeta/delta OS=Homo sapiens OX=9606 GN=YWHAZ PE=1 SV=1	YWHAZ
19,0751	23,5721	20,9291	FALSE	Acetyl [N-Term]	26S proteasome non-ATPase regulatory subunit 1	NaN	NaN	NaN	0	60,564	19	12	37	12	953	105,8	5,39	55,5	12	0	Q99460	26S proteasome non-ATPase regulatory subunit 1 OS=Homo sapiens OX=9606 GN=PSMD1 PE=1 SV=2	PSMD1
19,8503	23,8928	20,7468	FALSE		26S proteasome non-ATPase regulatory subunit 11	NaN	NaN	NaN	0	58,683	42	14	43	14	422	47,4	6,48	71,3	14	0	O00231	26S proteasome non-ATPase regulatory subunit 11 OS=Homo sapiens OX=9606 GN=PSMD11 PE=1 SV=3	PSMD11
18,6425	22,42	20,6503	FALSE		26S proteasome non-ATPase regulatory subunit 12	NaN	NaN	NaN	0	36,984	24	9	27	9	456	52,9	7,65	32,26	9	0	O00232	26S proteasome non-ATPase regulatory subunit 12 OS=Homo sapiens OX=9606 GN=PSMD12 PE=1 SV=3	PSMD12
16,8768	23,2222	20,2463	FALSE		26S proteasome non-ATPase regulatory subunit 13	NaN	NaN	NaN	0	21,205	19	6	16	6	376	42,9	5,81	12,98	6	0	Q9UNM6	26S proteasome non-ATPase regulatory subunit 13 OS=Homo sapiens OX=9606 GN=PSMD13 PE=1 SV=2	PSMD13
21,3174	23,9533	22,0241	FALSE		26S proteasome non-ATPase regulatory subunit 2	NaN	NaN	NaN	0	117,644	31	19	75	19	908	100,1	5,2	140,26	19	0	Q13200	26S proteasome non-ATPase regulatory subunit 2 OS=Homo sapiens OX=9606 GN=PSMD2 PE=1 SV=3	PSMD2
19,2197	23,5123	20,5679	FALSE		26S proteasome non-ATPase regulatory subunit 3	NaN	NaN	NaN	0	60,012	25	12	29	12	534	60,9	8,44	43,39	12	0	O43242	26S proteasome non-ATPase regulatory subunit 3 OS=Homo sapiens OX=9606 GN=PSMD3 PE=1 SV=2	PSMD3
16,667	22,3875	19,8787	FALSE	Met-loss [N-Term]	26S proteasome non-ATPase regulatory subunit 6	NaN	NaN	NaN	0	23,898	15	5	12	5	389	45,5	5,62	26,48	5	0	Q15008	26S proteasome non-ATPase regulatory subunit 6 OS=Homo sapiens OX=9606 GN=PSMD6 PE=1 SV=1	PSMD6
19,8197	23,162	20,224	FALSE	Met-loss [N-Term]	26S proteasome non-ATPase regulatory subunit 7	NaN	NaN	NaN	0	36,208	28	7	29	7	324	37	6,77	46,93	7	0	P51665	26S proteasome non-ATPase regulatory subunit 7 OS=Homo sapiens OX=9606 GN=PSMD7 PE=1 SV=2	PSMD7
NaN	21,6036	19,8712	FALSE		26S protease regulatory subunit 10B	NaN	NaN	NaN	0	34,13	27	7	21	7	389	44,1	7,49	24,8	7	0	P62333	26S proteasome regulatory subunit 10B OS=Homo sapiens OX=9606 GN=PSMC6 PE=1 SV=1	PSMC6
14,7629	22,4982	19,9578	FALSE		26S protease regulatory subunit 4	NaN	NaN	NaN	0	47,191	29	8	31	7	440	49,2	6,21	55,02	8	1	P62191	26S proteasome regulatory subunit 4 OS=Homo sapiens OX=9606 GN=PSMC1 PE=1 SV=1	PSMC1
16,4955	21,2451	18,6444	FALSE		26S protease regulatory subunit 6A	NaN	NaN	NaN	0	34,793	22	6	31	6	439	49,2	5,24	43,56	6	0	P17980	26S proteasome regulatory subunit 6A OS=Homo sapiens OX=9606 GN=PSMC3 PE=1 SV=3	PSMC3
NaN	22,2486	18,6615	FALSE		26S protease regulatory subunit 6B	NaN	NaN	NaN	0	34,347	22	7	15	7	418	47,3	5,21	24,81	7	0	P43686	26S proteasome regulatory subunit 6B OS=Homo sapiens OX=9606 GN=PSMC4 PE=1 SV=2	PSMC4
17,1527	22,8921	19,9887	FALSE	Met-loss [N-Term]	26S protease regulatory subunit 7	NaN	NaN	NaN	0	40,023	27	10	22	10	433	48,6	5,95	33,1	10	0	P35998	26S proteasome regulatory subunit 7 OS=Homo sapiens OX=9606 GN=PSMC2 PE=1 SV=3	PSMC2
17,7467	21,5247	18,6288	FALSE		26S protease regulatory subunit 8	NaN	NaN	NaN	0	37,141	24	7	24	6	406	45,6	7,55	39,24	7	0	P62195	26S proteasome regulatory subunit 8 OS=Homo sapiens OX=9606 GN=PSMC5 PE=1 SV=1	PSMC5
19,0457	22,5876	19,7404	FALSE		40S ribosomal protein S15a	NaN	NaN	NaN	0	11,287	20	3	16	3	130	14,8	10,13	18,24	3	0	P62244	40S ribosomal protein S15a OS=Homo sapiens OX=9606 GN=RPS15A PE=1 SV=2	RPS15A
18,9502	21,3902	20,2413	FALSE		40S ribosomal protein S16	NaN	NaN	NaN	0	11,757	23	4	14	4	146	16,4	10,21	18,93	4	0	P62249	40S ribosomal protein S16 OS=Homo sapiens OX=9606 GN=RPS16 PE=1 SV=2	RPS16
19,5215	22,4449	21,0231	FALSE		40S ribosomal protein S18	NaN	NaN	NaN	0	20,28	30	5	15	5	152	17,7	10,99	27,66	5	0	P62269	40S ribosomal protein S18 OS=Homo sapiens OX=9606 GN=RPS18 PE=1 SV=3	RPS18
17,596	20,2649	19,6339	FALSE		40S ribosomal protein S2	NaN	NaN	NaN	0	13,734	18	5	7	5	293	31,3	10,24	3,99	5	0	P15880	40S ribosomal protein S2 OS=Homo sapiens OX=9606 GN=RPS2 PE=1 SV=2	RPS2
19,3945	22,4995	20,0347	FALSE		40S ribosomal protein S20	NaN	NaN	NaN	0	7,004	16	2	4	2	119	13,4	9,94	5,93	2	0	P60866	40S ribosomal protein S20 OS=Homo sapiens OX=9606 GN=RPS20 PE=1 SV=1	RPS20
20,4	23,9874	21,7683	FALSE		40S ribosomal protein S3	NaN	NaN	NaN	0	35,532	38	8	34	8	243	26,7	9,66	51,51	8	0	P23396	40S ribosomal protein S3 OS=Homo sapiens OX=9606 GN=RPS3 PE=1 SV=2	RPS3
18,6915	20,3586	18,3392	FALSE		40S ribosomal protein S3a	NaN	NaN	NaN	0	15,411	20	5	8	5	264	29,9	9,73	3,45	5	0	P61247	40S ribosomal protein S3a OS=Homo sapiens OX=9606 GN=RPS3A PE=1 SV=2	RPS3A
19,6702	22,8999	20,666	FALSE		40S ribosomal protein S4, X isoform	NaN	NaN	NaN	0	28,062	29	7	25	7	263	29,6	10,15	24,77	7	0	P62701	40S ribosomal protein S4, X isoform OS=Homo sapiens OX=9606 GN=RPS4X PE=1 SV=2	RPS4X
15,8833	19,7849	17,6199	FALSE		40S ribosomal protein S5;40S ribosomal protein S5, N-terminally processed	NaN	NaN	NaN	0	10,56	17	2	4	2	204	22,9	9,72	3,05	2	0	P46782	40S ribosomal protein S5 OS=Homo sapiens OX=9606 GN=RPS5 PE=1 SV=4	RPS5
NaN	20,4508	16,528	FALSE		40S ribosomal protein S7	NaN	NaN	NaN	0	10,218	16	2	4	2	194	22,1	10,1	4,97	2	0	P62081	40S ribosomal protein S7 OS=Homo sapiens OX=9606 GN=RPS7 PE=1 SV=1	RPS7
20,4366	22,2993	18,3038	FALSE		40S ribosomal protein S9	NaN	NaN	NaN	0	11,471	16	4	14	4	194	22,6	10,65	17,77	4	0	P46781	40S ribosomal protein S9 OS=Homo sapiens OX=9606 GN=RPS9 PE=1 SV=3	RPS9
20,7604	22,4043	19,6927	FALSE		40S ribosomal protein SA	NaN	NaN	NaN	0	32,64	26	6	17	6	295	32,8	4,87	24,24	6	0	P08865	40S ribosomal protein SA OS=Homo sapiens OX=9606 GN=RPSA PE=1 SV=4	RPSA
16,3482	19,9597	16,8566	FALSE		4F2 cell-surface antigen heavy chain	NaN	NaN	NaN	0	37,295	17	8	23	8	630	68	5,01	29,56	8	0	P08195	4F2 cell-surface antigen heavy chain OS=Homo sapiens OX=9606 GN=SLC3A2 PE=1 SV=3	SLC3A2
NaN	15,7709	14,6939	FALSE		5'-AMP-activated protein kinase subunit gamma-1	NaN	NaN	NaN	0,003	3,227	6	1	2	1	331	37,6	6,92	0	1	0	P54619	5'-AMP-activated protein kinase subunit gamma-1 OS=Homo sapiens OX=9606 GN=PRKAG1 PE=1 SV=1	PRKAG1
22,4868	23,3663	22,5078	FALSE		5'-nucleotidase	NaN	NaN	NaN	0	82,09	38	15	58	15	574	63,3	7,03	108,57	15	0	P21589	5'-nucleotidase OS=Homo sapiens OX=9606 GN=NT5E PE=1 SV=1	NT5E
20,6645	24,0921	19,6221	FALSE		6-phosphogluconate dehydrogenase, decarboxylating	NaN	NaN	NaN	0	42,194	24	9	22	9	483	53,1	7,23	32,92	9	0	P52209	6-phosphogluconate dehydrogenase, decarboxylating OS=Homo sapiens OX=9606 GN=PGD PE=1 SV=3	PGD
22,0659	23,419	21,6553	FALSE		60 kDa heat shock protein, mitochondrial	NaN	NaN	NaN	0	56,368	23	11	42	11	573	61	5,87	86,83	11	0	P10809	60 kDa heat shock protein, mitochondrial OS=Homo sapiens OX=9606 GN=HSPD1 PE=1 SV=2	HSPD1
NaN	19,1604	16,8462	FALSE		60 kDa SS-A/Ro ribonucleoprotein	NaN	NaN	NaN	0,009	2,585	1	1	1	1	538	60,6	8,03	1,6	1	0	P10155	60 kDa SS-A/Ro ribonucleoprotein OS=Homo sapiens OX=9606 GN=RO60 PE=1 SV=2	TROVE2
22,1406	22,0027	22,3323	FALSE		60S acidic ribosomal protein P0	NaN	NaN	NaN	0	12,715	14	4	12	4	317	34,3	5,97	11,22	4	0	P05388	60S acidic ribosomal protein P0 OS=Homo sapiens OX=9606 GN=RPLP0 PE=1 SV=1	RPLP0
21,5797	20,3307	18,4133	FALSE		60S acidic ribosomal protein P2	NaN	NaN	NaN	0	14,361	41	3	5	3	115	11,7	4,54	10,92	3	0	P05387	60S acidic ribosomal protein P2 OS=Homo sapiens OX=9606 GN=RPLP2 PE=1 SV=1	RPLP2
22,367	23,9927	21,5412	FALSE		60S ribosomal protein L10a	NaN	NaN	NaN	0	34,35	27	6	17	6	217	24,8	9,94	36,92	6	0	P62906	60S ribosomal protein L10a OS=Homo sapiens OX=9606 GN=RPL10A PE=1 SV=2	RPL10A
19,1046	19,7013	20,0641	FALSE		60S ribosomal protein L11	NaN	NaN	NaN	0	10,298	13	2	9	2	178	20,2	9,6	14,08	2	0	P62913	60S ribosomal protein L11 OS=Homo sapiens OX=9606 GN=RPL11 PE=1 SV=2	RPL11
19,6331	21,2101	18,3259	FALSE		60S ribosomal protein L12	NaN	NaN	NaN	0	10,141	24	3	4	3	165	17,8	9,42	1,86	3	0	P30050	60S ribosomal protein L12 OS=Homo sapiens OX=9606 GN=RPL12 PE=1 SV=1	RPL12
18,2509	19,2395	17,1643	FALSE		60S ribosomal protein L17	NaN	NaN	NaN	0	6,813	16	2	4	2	184	21,4	10,17	0	2	0	P18621	60S ribosomal protein L17 OS=Homo sapiens OX=9606 GN=RPL17 PE=1 SV=3	RPL17
19,055	20,0355	18,01	FALSE		60S ribosomal protein L18	NaN	NaN	NaN	0	5,451	9	2	4	2	188	21,6	11,72	2,03	2	0	Q07020	60S ribosomal protein L18 OS=Homo sapiens OX=9606 GN=RPL18 PE=1 SV=2	RPL18
17,9254	20,6441	18,1381	FALSE		60S ribosomal protein L23	NaN	NaN	NaN	0	8,296	24	3	8	3	140	14,9	10,51	5,89	3	0	P62829	60S ribosomal protein L23 OS=Homo sapiens OX=9606 GN=RPL23 PE=1 SV=1	RPL23
18,8836	20,037	19,2542	FALSE		60S ribosomal protein L27	NaN	NaN	NaN	0	6,097	21	2	5	2	136	15,8	10,56	6,91	2	0	P61353	60S ribosomal protein L27 OS=Homo sapiens OX=9606 GN=RPL27 PE=1 SV=2	RPL27
18,0267	21,0221	19,6817	FALSE		60S ribosomal protein L35a	NaN	NaN	NaN	0	5,677	15	2	11	2	110	12,5	11,06	9,3	2	0	P18077	60S ribosomal protein L35a OS=Homo sapiens OX=9606 GN=RPL35A PE=1 SV=2	RPL35A
16,9979	19,5627	NaN	FALSE		60S ribosomal protein L5	NaN	NaN	NaN	0,001	3,8	5	1	1	1	297	34,3	9,72	0	1	0	P46777	60S ribosomal protein L5 OS=Homo sapiens OX=9606 GN=RPL5 PE=1 SV=3	RPL5
NaN	17,0492	14,4334	FALSE		60S ribosomal protein L6	NaN	NaN	NaN	0	4,703	9	2	3	2	288	32,7	10,58	0	2	0	Q02878	60S ribosomal protein L6 OS=Homo sapiens OX=9606 GN=RPL6 PE=1 SV=3	RPL6
25,7648	24,1038	24,2882	FALSE		72 kDa type IV collagenase;PEX	NaN	NaN	NaN	0	159,537	51	24	142	23	660	73,8	5,47	334,95	24	1	P08253	72 kDa type IV collagenase OS=Homo sapiens OX=9606 GN=MMP2 PE=1 SV=2	MMP2
19,6663	19,3873	18,8883	FALSE		A disintegrin and metalloproteinase with thrombospondin motifs 12	NaN	NaN	NaN	0	7,932	2	2	2	2	1594	177,6	7,87	5,58	2	0	P58397	A disintegrin and metalloproteinase with thrombospondin motifs 12 OS=Homo sapiens OX=9606 GN=ADAMTS12 PE=1 SV=2	ADAMTS12
25,3769	24,8623	24,7581	FALSE		A disintegrin and metalloproteinase with thrombospondin motifs 7	NaN	NaN	NaN	0	221,508	27	26	150	26	1686	184	6,2	363,21	26	0	Q9UKP4	A disintegrin and metalloproteinase with thrombospondin motifs 7 OS=Homo sapiens OX=9606 GN=ADAMTS7 PE=1 SV=2	ADAMTS7
22,2771	22,8884	19,4311	FALSE		A-kinase anchor protein 12	NaN	NaN	NaN	0	69,247	11	11	24	11	1782	191,4	4,41	63,5	11	0	Q02952	A-kinase anchor protein 12 OS=Homo sapiens OX=9606 GN=AKAP12 PE=1 SV=4	AKAP12
24,6146	27,1063	26,1359	FALSE		Actin, alpha cardiac muscle 1	NaN	NaN	NaN	0	121,382	49	15	320	6	377	42	5,39	573,34	15	0	P68032	Actin, alpha cardiac muscle 1 OS=Homo sapiens OX=9606 GN=ACTC1 PE=1 SV=1	ACTC1
18,6437	20,3224	19,8206	FALSE	Met-loss+Acetyl [N-Term]	Actin, cytoplasmic 2;Actin, cytoplasmic 2, N-terminally processed	NaN	NaN	NaN	0	204,836	66	19	377	1	375	41,8	5,48	814,19	19	0	P63261	Actin, cytoplasmic 2 OS=Homo sapiens OX=9606 GN=ACTG1 PE=1 SV=1	ACTG1
21,4608	24,0527	21,5698	FALSE		Actin-related protein 2	NaN	NaN	NaN	0	61,919	31	10	25	10	394	44,7	6,74	44,73	10	0	P61160	Actin-related protein 2 OS=Homo sapiens OX=9606 GN=ACTR2 PE=1 SV=1	ACTR2
19,998	22,4885	19,7826	FALSE	Met-loss+Acetyl [N-Term]	Actin-related protein 2/3 complex subunit 1A	NaN	NaN	NaN	0	36,785	29	8	11	8	370	41,5	8,18	17,21	8	0	Q92747	Actin-related protein 2/3 complex subunit 1A OS=Homo sapiens OX=9606 GN=ARPC1A PE=1 SV=2	ARPC1A
21,5494	24,7337	22,2661	FALSE		Actin-related protein 2/3 complex subunit 1B	NaN	NaN	NaN	0	33,672	22	7	28	7	372	40,9	8,35	71,22	7	0	O15143	Actin-related protein 2/3 complex subunit 1B OS=Homo sapiens OX=9606 GN=ARPC1B PE=1 SV=3	ARPC1B
22,7082	26,2601	23,6649	FALSE		Actin-related protein 2/3 complex subunit 2	NaN	NaN	NaN	0	84,166	74	18	81	18	300	34,3	7,36	141,94	18	0	O15144	Actin-related protein 2/3 complex subunit 2 OS=Homo sapiens OX=9606 GN=ARPC2 PE=1 SV=1	ARPC2
16,8489	21,8646	18,8579	FALSE		Actin-related protein 2/3 complex subunit 3	NaN	NaN	NaN	0	9,194	17	3	7	3	178	20,5	8,59	4,77	3	0	O15145	Actin-related protein 2/3 complex subunit 3 OS=Homo sapiens OX=9606 GN=ARPC3 PE=1 SV=3	ARPC3
19,7143	23,5747	20,7544	FALSE		Actin-related protein 2/3 complex subunit 4	NaN	NaN	NaN	0	26,504	41	6	22	6	168	19,7	8,43	32,77	6	0	P59998	Actin-related protein 2/3 complex subunit 4 OS=Homo sapiens OX=9606 GN=ARPC4 PE=1 SV=3	ARPC4
22,8273	25,6191	23,4348	FALSE		Actin-related protein 3	NaN	NaN	NaN	0	73,783	40	13	59	13	418	47,3	5,88	149,67	13	0	P61158	Actin-related protein 3 OS=Homo sapiens OX=9606 GN=ACTR3 PE=1 SV=3	ACTR3
21,2269	26,07	22,7331	FALSE		Acylamino-acid-releasing enzyme	NaN	NaN	NaN	0	60,105	22	12	32	12	732	81,2	5,48	54,56	12	0	P13798	Acylamino-acid-releasing enzyme OS=Homo sapiens OX=9606 GN=APEH PE=1 SV=4	APEH
23,8004	21,9661	26,3951	FALSE		ADAMTS-like protein 1	NaN	NaN	NaN	0	55,155	11	12	26	12	1762	193,3	7,8	42,56	12	0	Q8N6G6	ADAMTS-like protein 1 OS=Homo sapiens OX=9606 GN=ADAMTSL1 PE=1 SV=4	ADAMTSL1
18,6583	23,9168	19,2534	FALSE		Adenosylhomocysteinase	NaN	NaN	NaN	0	50,413	28	11	26	11	432	47,7	6,34	32,82	11	0	P23526	Adenosylhomocysteinase OS=Homo sapiens OX=9606 GN=AHCY PE=1 SV=4	AHCY
15,6411	18,9218	16,619	FALSE		Adenylate kinase isoenzyme 1	NaN	NaN	NaN	0	8,625	14	2	5	2	194	21,6	8,63	3,38	2	0	P00568	Adenylate kinase isoenzyme 1 OS=Homo sapiens OX=9606 GN=AK1 PE=1 SV=3	AK1
21,9853	25,5907	22,8173	FALSE	Met-loss+Acetyl [N-Term]	Adenylyl cyclase-associated protein 1	NaN	NaN	NaN	0	72,156	36	12	41	11	475	51,9	8,06	85,37	12	1	Q01518	Adenylyl cyclase-associated protein 1 OS=Homo sapiens OX=9606 GN=CAP1 PE=1 SV=5	CAP1
16,1965	21,5189	19,2256	FALSE		Adenylyl cyclase-associated protein 2	NaN	NaN	NaN	0	21,617	11	4	6	3	477	52,8	6,37	6,18	4	0	P40123	Adenylyl cyclase-associated protein 2 OS=Homo sapiens OX=9606 GN=CAP2 PE=1 SV=1	CAP2
NaN	14,2807	14,8861	FALSE		CD97 antigen;CD97 antigen subunit alpha;CD97 antigen subunit beta	NaN	NaN	NaN	0	5,679	3	1	1	1	835	91,8	6,87	2,5	1	0	P48960	Adhesion G protein-coupled receptor E5 OS=Homo sapiens OX=9606 GN=ADGRE5 PE=1 SV=4	CD97
16,996	16,881	15,9365	FALSE		Latrophilin-2	NaN	NaN	NaN	0,003	3,421	2	2	2	2	1459	163,2	6,43	0	2	0	O95490	Adhesion G protein-coupled receptor L2 OS=Homo sapiens OX=9606 GN=ADGRL2 PE=1 SV=2	LPHN2
27,7615	25,1837	25,0869	FALSE		Adipocyte enhancer-binding protein 1	NaN	NaN	NaN	0	230,08	32	28	174	28	1158	130,8	5,11	481,67	28	0	Q8IUX7	Adipocyte enhancer-binding protein 1 OS=Homo sapiens OX=9606 GN=AEBP1 PE=1 SV=1	AEBP1
18,5343	18,095	17,7983	FALSE		ADP-ribosyl cyclase/cyclic ADP-ribose hydrolase 2	NaN	NaN	NaN	0	21,56	20	5	7	5	318	35,7	7,8	11,3	5	0	Q10588	ADP-ribosyl cyclase/cyclic ADP-ribose hydrolase 2 OS=Homo sapiens OX=9606 GN=BST1 PE=1 SV=2	BST1
14,1618	19,2433	15,3313	FALSE		ADP-ribosylation factor-like protein 8B	NaN	NaN	NaN	0	8,816	22	3	5	3	186	21,5	8,43	2,02	3	0	Q9NVJ2	ADP-ribosylation factor-like protein 8B OS=Homo sapiens OX=9606 GN=ARL8B PE=1 SV=1	ARL8B
24,6643	25,2845	24,9933	FALSE		Aggrecan core protein;Aggrecan core protein 2	NaN	NaN	NaN	0	372,249	17	31	462	31	2530	261,2	4,13	910,01	31	0	P16112	Aggrecan core protein OS=Homo sapiens OX=9606 GN=ACAN PE=1 SV=3	ACAN
22,5771	21,1615	21,7255	FALSE		Agrin;Agrin C-terminal 110 kDa subunit;Agrin C-terminal 22 kDa fragment;Agrin C-terminal 90 kDa fragment;Agrin N-terminal 110 kDa subunit	NaN	NaN	NaN	0	118,677	18	23	90	23	2068	217,2	6,39	152,27	23	0	O00468	Agrin OS=Homo sapiens OX=9606 GN=AGRN PE=1 SV=6	AGRN
19,7301	24,3915	20,2462	FALSE		Alanine--tRNA ligase, cytoplasmic	NaN	NaN	NaN	0	77,424	25	18	47	18	968	106,7	5,53	55,11	18	0	P49588	Alanine--tRNA ligase, cytoplasmic OS=Homo sapiens OX=9606 GN=AARS1 PE=1 SV=2	AARS
18,4821	22,3751	19,3471	FALSE		Alcohol dehydrogenase class-3	NaN	NaN	NaN	0	23,491	19	5	18	5	374	39,7	7,49	21,53	5	0	P11766	Alcohol dehydrogenase class-3 OS=Homo sapiens OX=9606 GN=ADH5 PE=1 SV=4	ADH5
22,1957	22,6507	20,2896	FALSE		Alkaline phosphatase, tissue-nonspecific isozyme	NaN	NaN	NaN	0	23,274	14	6	26	6	524	57,3	6,67	38,15	6	0	P05186	Alkaline phosphatase, tissue-nonspecific isozyme OS=Homo sapiens OX=9606 GN=ALPL PE=1 SV=4	ALPL
NaN	18,7019	13,7339	FALSE		Alcohol dehydrogenase 1B	NaN	NaN	NaN	0	7,037	7	2	2	2	375	39,8	8,29	0	2	0	P00325	All-trans-retinol dehydrogenase [NAD(+)] ADH1B OS=Homo sapiens OX=9606 GN=ADH1B PE=1 SV=2	ADH1B
14,7457	NaN	15,2213	FALSE		Alpha-1,3-mannosyl-glycoprotein 4-beta-N-acetylglucosaminyltransferase B	NaN	NaN	NaN	0,002	3,565	6	2	2	2	548	63,2	7,87	0	2	0	Q9UQ53	Alpha-1,3-mannosyl-glycoprotein 4-beta-N-acetylglucosaminyltransferase B OS=Homo sapiens OX=9606 GN=MGAT4B PE=1 SV=1	MGAT4B
22,4134	19,3331	20,4228	FALSE		Alpha-1,6-mannosylglycoprotein 6-beta-N-acetylglucosaminyltransferase A	NaN	NaN	NaN	0	36,667	17	10	15	10	741	84,5	8,12	20,98	10	0	Q09328	Alpha-1,6-mannosylglycoprotein 6-beta-N-acetylglucosaminyltransferase A OS=Homo sapiens OX=9606 GN=MGAT5 PE=1 SV=1	MGAT5
25,226	22,9048	23,0435	FALSE		Alpha-2-macroglobulin	NaN	NaN	NaN	0	195,204	32	37	174	31	1474	163,2	6,46	326,8	37	0	P01023	Alpha-2-macroglobulin OS=Homo sapiens OX=9606 GN=A2M PE=1 SV=3	A2M
29,582	32,2196	29,7241	FALSE	Acetyl [N-Term]	Alpha-actinin-1	NaN	NaN	NaN	0	723,871	82	61	904	43	892	103	5,41	2100,24	61	20	P12814	Alpha-actinin-1 OS=Homo sapiens OX=9606 GN=ACTN1 PE=1 SV=2	ACTN1
28,2018	30,5555	27,9823	FALSE		Alpha-actinin-4	NaN	NaN	NaN	0	590,053	68	57	680	39	911	104,8	5,44	1676,6	57	0	O43707	Alpha-actinin-4 OS=Homo sapiens OX=9606 GN=ACTN4 PE=1 SV=2	ACTN4
16,6024	21,0413	17,2333	FALSE		Alpha-adducin	NaN	NaN	NaN	0	8,746	5	3	3	3	737	80,9	5,83	3,04	3	0	P35611	Alpha-adducin OS=Homo sapiens OX=9606 GN=ADD1 PE=1 SV=2	ADD1
16,3078	21,7376	17,5825	FALSE		Alpha-centractin	NaN	NaN	NaN	0	16,872	18	4	9	4	376	42,6	6,64	7,54	4	0	P61163	Alpha-centractin OS=Homo sapiens OX=9606 GN=ACTR1A PE=1 SV=1	ACTR1A
NaN	17,329	16,7411	FALSE	Acetyl [N-Term]	Alpha-crystallin B chain	NaN	NaN	NaN	0	8,091	21	2	2	2	175	20,1	7,33	2,01	2	0	P02511	Alpha-crystallin B chain OS=Homo sapiens OX=9606 GN=CRYAB PE=1 SV=2	CRYAB
22,2399	25,5672	23,024	FALSE		Alpha-enolase	NaN	NaN	NaN	0	104,495	55	16	78	16	434	47,1	7,39	136,51	16	0	P06733	Alpha-enolase OS=Homo sapiens OX=9606 GN=ENO1 PE=1 SV=2	ENO1
17,5757	NaN	16,7234	FALSE		Alpha-galactosidase A	NaN	NaN	NaN	0	7,068	5	2	2	2	429	48,7	5,6	2,51	2	0	P06280	Alpha-galactosidase A OS=Homo sapiens OX=9606 GN=GLA PE=1 SV=1	GLA
19,9671	17,1454	18,4499	FALSE		Alpha-L-iduronidase	NaN	NaN	NaN	0	19,507	8	4	8	4	653	72,6	9,14	22,7	4	0	P35475	Alpha-L-iduronidase OS=Homo sapiens OX=9606 GN=IDUA PE=1 SV=2	IDUA
NaN	18,1815	16,1689	FALSE		Alpha-parvin	NaN	NaN	NaN	0	6,933	7	2	3	2	372	42,2	5,95	0	2	0	Q9NVD7	Alpha-parvin OS=Homo sapiens OX=9606 GN=PARVA PE=1 SV=1	PARVA
NaN	20,0866	15,392	FALSE		Aminopeptidase B	NaN	NaN	NaN	0	19,333	11	4	5	4	650	72,5	5,74	6,9	4	0	Q9H4A4	Aminopeptidase B OS=Homo sapiens OX=9606 GN=RNPEP PE=1 SV=2	RNPEP
24,2462	26,0366	24,6405	FALSE		Aminopeptidase N	NaN	NaN	NaN	0	173,862	33	24	142	24	967	109,5	5,48	328,25	24	0	P15144	Aminopeptidase N OS=Homo sapiens OX=9606 GN=ANPEP PE=1 SV=4	ANPEP
19,7843	22,9946	19,7879	FALSE		AMP deaminase 2	NaN	NaN	NaN	0	32,761	9	7	17	7	879	100,6	6,93	19,27	7	0	Q01433	AMP deaminase 2 OS=Homo sapiens OX=9606 GN=AMPD2 PE=1 SV=2	AMPD2
16,9776	17,3998	17,0145	FALSE		Amyloid-like protein 1;C30	NaN	NaN	NaN	0	4,384	3	1	5	1	650	72,1	5,8	4,27	1	0	P51693	Amyloid beta precursor like protein 1 OS=Homo sapiens OX=9606 GN=APLP1 PE=1 SV=3	APLP1
27,4435	24,0062	24,1258	FALSE		Amyloid beta A4 protein;Beta-amyloid protein 40;Beta-amyloid protein 42;C31;C80;C83;C99;Gamma-secretase C-terminal fragment 50;Gamma-secretase C-terminal fragment 57;Gamma-secretase C-terminal fragment 59;N-APP;P3(40);P3(42);Soluble APP-alpha;Soluble APP-beta	NaN	NaN	NaN	0	143,063	27	19	103	18	770	86,9	4,82	252,07	19	2	P05067	Amyloid-beta precursor protein OS=Homo sapiens OX=9606 GN=APP PE=1 SV=3	APP
17,3044	15,7362	16,2527	FALSE		Angiopoietin-1	NaN	NaN	NaN	0,001	3,884	3	1	2	1	498	57,5	6,76	3,12	1	0	Q15389	Angiopoietin-1 OS=Homo sapiens OX=9606 GN=ANGPT1 PE=1 SV=2	ANGPT1
21,7138	15,9486	20,48	FALSE		Angiopoietin-related protein 2	NaN	NaN	NaN	0	28,446	20	8	13	8	493	57,1	7,53	15,03	8	0	Q9UKU9	Angiopoietin-related protein 2 OS=Homo sapiens OX=9606 GN=ANGPTL2 PE=1 SV=1	ANGPTL2
21,5529	22,1295	20,9546	FALSE		Angiopoietin-related protein 4	NaN	NaN	NaN	0	19,36	17	5	17	5	406	45,2	8,85	23,49	5	0	Q9BY76	Angiopoietin-related protein 4 OS=Homo sapiens OX=9606 GN=ANGPTL4 PE=1 SV=2	ANGPTL4
21,6346	24,8073	21,8219	FALSE	Met-loss+Acetyl [N-Term]	Annexin A1	NaN	NaN	NaN	0	80,051	53	16	65	16	346	38,7	7,02	122,35	16	0	P04083	Annexin A1 OS=Homo sapiens OX=9606 GN=ANXA1 PE=1 SV=2	ANXA1
NaN	18,9871	16,1833	FALSE		Annexin A11	NaN	NaN	NaN	0	24,934	14	6	19	6	505	54,4	7,65	24,79	6	0	P50995	Annexin A11 OS=Homo sapiens OX=9606 GN=ANXA11 PE=1 SV=1	ANXA11
22,7479	26,3157	23,9581	FALSE	Met-loss+Acetyl [N-Term]	Annexin A2	NaN	NaN	NaN	0	148,556	70	21	164	21	339	38,6	7,75	357,1	21	0	P07355	Annexin A2 OS=Homo sapiens OX=9606 GN=ANXA2 PE=1 SV=2	ANXA2
NaN	19,0977	18,0776	FALSE		Annexin A4	NaN	NaN	NaN	0	36,276	31	9	28	8	319	35,9	6,13	17,94	9	0	P09525	Annexin A4 OS=Homo sapiens OX=9606 GN=ANXA4 PE=1 SV=4	ANXA4
19,041	25,3058	22,1239	FALSE		Annexin A5	NaN	NaN	NaN	0	100,207	55	15	110	14	320	35,9	5,05	201,72	15	1	P08758	Annexin A5 OS=Homo sapiens OX=9606 GN=ANXA5 PE=1 SV=2	ANXA5
18,8302	23,7639	20,7107	FALSE		Annexin A6	NaN	NaN	NaN	0	114,582	50	27	92	27	673	75,8	5,6	161,63	27	0	P08133	Annexin A6 OS=Homo sapiens OX=9606 GN=ANXA6 PE=1 SV=3	ANXA6
NaN	15,6597	16,724	FALSE		Anthrax toxin receptor 1	NaN	NaN	NaN	0	6,816	3	1	2	1	564	62,7	7,61	4,43	1	0	Q9H6X2	Anthrax toxin receptor 1 OS=Homo sapiens OX=9606 GN=ANTXR1 PE=1 SV=2	ANTXR1
15,5524	22,2669	17,9948	FALSE		AP-1 complex subunit beta-1	NaN	NaN	NaN	0	79,431	23	15	41	8	949	104,6	5,06	59,1	15	0	Q10567	AP-1 complex subunit beta-1 OS=Homo sapiens OX=9606 GN=AP1B1 PE=1 SV=2	AP1B1
17,6323	23,0904	18,976	FALSE		AP-1 complex subunit gamma-1	NaN	NaN	NaN	0	32,5	13	9	15	9	822	91,3	6,8	17,47	9	0	O43747	AP-1 complex subunit gamma-1 OS=Homo sapiens OX=9606 GN=AP1G1 PE=1 SV=5	AP1G1
17,4743	23,2245	19,6364	FALSE		AP-1 complex subunit mu-1	NaN	NaN	NaN	0	40,786	27	9	20	9	423	48,6	7,3	26,08	9	0	Q9BXS5	AP-1 complex subunit mu-1 OS=Homo sapiens OX=9606 GN=AP1M1 PE=1 SV=3	AP1M1
NaN	20,0291	17,2066	FALSE		AP-1 complex subunit sigma-1A	NaN	NaN	NaN	0	9,367	16	2	4	2	158	18,7	5,73	5,04	2	0	P61966	AP-1 complex subunit sigma-1A OS=Homo sapiens OX=9606 GN=AP1S1 PE=1 SV=1	AP1S1
21,0939	22,1752	20,8885	FALSE		AP-2 complex subunit alpha-1	NaN	NaN	NaN	0	28,892	14	9	30	7	977	107,5	7,03	24,67	9	2	O95782	AP-2 complex subunit alpha-1 OS=Homo sapiens OX=9606 GN=AP2A1 PE=1 SV=3	AP2A1
16,6735	17,1751	15,4964	FALSE		AP-2 complex subunit alpha-2	NaN	NaN	NaN	0	13,002	5	3	16	1	939	103,9	6,96	13,34	3	0	O94973	AP-2 complex subunit alpha-2 OS=Homo sapiens OX=9606 GN=AP2A2 PE=1 SV=2	AP2A2
21,2506	23,709	21,8001	FALSE		AP-2 complex subunit beta	NaN	NaN	NaN	0	79,257	22	16	63	9	937	104,5	5,38	90,26	16	7	P63010	AP-2 complex subunit beta OS=Homo sapiens OX=9606 GN=AP2B1 PE=1 SV=1	AP2B1
20,951	22,4762	20,1848	FALSE		AP-2 complex subunit mu	NaN	NaN	NaN	0	38,167	25	9	39	9	435	49,6	9,54	53,75	9	0	Q96CW1	AP-2 complex subunit mu OS=Homo sapiens OX=9606 GN=AP2M1 PE=1 SV=2	AP2M1
21,1518	23,7773	22,9503	FALSE		Apolipoprotein B-100;Apolipoprotein B-48	NaN	NaN	NaN	0	31,336	2	8	46	5	4563	515,3	7,05	72,47	8	0	P04114	Apolipoprotein B-100 OS=Homo sapiens OX=9606 GN=APOB PE=1 SV=2	APOB
21,3229	22,0335	NaN	FALSE		Apolipoprotein D	NaN	NaN	NaN	0	6,544	10	2	8	2	189	21,3	5,15	15,93	2	0	P05090	Apolipoprotein D OS=Homo sapiens OX=9606 GN=APOD PE=1 SV=1	APOD
25,4789	22,4672	23,5302	FALSE		Apolipoprotein E	NaN	NaN	NaN	0	59,743	36	12	43	9	317	36,1	5,73	66,03	12	3	P02649	Apolipoprotein E OS=Homo sapiens OX=9606 GN=APOE PE=1 SV=1	APOE
19,6945	20,5685	20,7721	FALSE		Apolipoprotein M	NaN	NaN	NaN	0	4,486	7	2	5	2	188	21,2	6,01	6,94	2	0	O95445	Apolipoprotein M OS=Homo sapiens OX=9606 GN=APOM PE=1 SV=2	APOM
NaN	21,8304	17,8176	FALSE		Arginine--tRNA ligase, cytoplasmic	NaN	NaN	NaN	0	46,072	19	11	25	11	660	75,3	6,68	33,8	11	0	P54136	Arginine--tRNA ligase, cytoplasmic OS=Homo sapiens OX=9606 GN=RARS1 PE=1 SV=2	RARS
NaN	17,7141	15,2447	FALSE		Asparagine--tRNA ligase, cytoplasmic	NaN	NaN	NaN	0	4,776	7	2	2	2	548	62,9	6,25	0	2	0	O43776	Asparagine--tRNA ligase, cytoplasmic OS=Homo sapiens OX=9606 GN=NARS1 PE=1 SV=1	NARS
21,534	21,9456	22,1441	FALSE		Aspartate--tRNA ligase, cytoplasmic	NaN	NaN	NaN	0	27,603	21	9	25	9	501	57,1	6,55	27,23	9	0	P14868	Aspartate--tRNA ligase, cytoplasmic OS=Homo sapiens OX=9606 GN=DARS1 PE=1 SV=2	DARS
21,8548	24,0424	21,3951	FALSE		Aspartyl aminopeptidase	NaN	NaN	NaN	0	40,135	31	10	24	10	485	53,4	7,58	34,77	10	0	Q9ULA0	Aspartyl aminopeptidase OS=Homo sapiens OX=9606 GN=DNPEP PE=1 SV=2	DNPEP
NaN	15,6641	13,6709	FALSE		Astrocytic phosphoprotein PEA-15	NaN	NaN	NaN	0,001	3,856	11	1	2	1	130	15	5,02	0	1	0	Q15121	Astrocytic phosphoprotein PEA-15 OS=Homo sapiens OX=9606 GN=PEA15 PE=1 SV=2	PEA15
15,7674	18,5762	17,1159	FALSE		Atlastin-3	NaN	NaN	NaN	0	30,206	15	5	9	5	541	60,5	5,66	14,73	5	0	Q6DD88	Atlastin-3 OS=Homo sapiens OX=9606 GN=ATL3 PE=1 SV=1	ATL3
16,1316	18,0786	17,5336	FALSE		ATP synthase subunit beta, mitochondrial	NaN	NaN	NaN	0	15,078	11	4	6	4	529	56,5	5,4	2,44	4	0	P06576	ATP synthase subunit beta, mitochondrial OS=Homo sapiens OX=9606 GN=ATP5F1B PE=1 SV=3	ATP5B
24,6501	26,9106	24,8264	FALSE		ATP-citrate synthase	NaN	NaN	NaN	0	252,137	48	44	224	44	1101	120,8	7,33	449,09	44	0	P53396	ATP-citrate synthase OS=Homo sapiens OX=9606 GN=ACLY PE=1 SV=3	ACLY
13,8711	16,8404	14,6867	FALSE		ATP-dependent 6-phosphofructokinase, liver type	NaN	NaN	NaN	0,004	3,141	2	1	1	1	780	85	7,5	0	1	0	P17858	ATP-dependent 6-phosphofructokinase, liver type OS=Homo sapiens OX=9606 GN=PFKL PE=1 SV=6	PFKL
18,2114	22,3363	19,7313	FALSE		ATP-dependent 6-phosphofructokinase, platelet type	NaN	NaN	NaN	0	25,77	10	7	13	7	784	85,5	7,55	15,53	7	0	Q01813	ATP-dependent 6-phosphofructokinase, platelet type OS=Homo sapiens OX=9606 GN=PFKP PE=1 SV=2	PFKP
13,8394	17,6488	NaN	FALSE		ATP-dependent RNA helicase DDX1	NaN	NaN	NaN	0	7,064	5	2	5	2	740	82,4	7,23	4,5	2	0	Q92499	ATP-dependent RNA helicase DDX1 OS=Homo sapiens OX=9606 GN=DDX1 PE=1 SV=2	DDX1
18,3557	20,2771	16,6139	FALSE		ATP-dependent RNA helicase DDX39A	NaN	NaN	NaN	0	5,592	4	2	6	2	427	49,1	5,68	4,42	2	0	O00148	ATP-dependent RNA helicase DDX39A OS=Homo sapiens OX=9606 GN=DDX39A PE=1 SV=2	DDX39A
15,3031	18,821	16,5229	FALSE		ATP-dependent RNA helicase DDX3X	NaN	NaN	NaN	0	9,007	7	3	6	3	662	73,2	7,18	3,71	3	0	O00571	ATP-dependent RNA helicase DDX3X OS=Homo sapiens OX=9606 GN=DDX3X PE=1 SV=3	DDX3X
18,0379	20,0311	19,4268	FALSE		Atrial natriuretic peptide receptor 3	NaN	NaN	NaN	0	7,081	4	2	7	2	541	59,8	6,35	9,39	2	0	P17342	Atrial natriuretic peptide receptor 3 OS=Homo sapiens OX=9606 GN=NPR3 PE=1 SV=2	NPR3
22,2372	22,8919	21,4143	FALSE		Attractin	NaN	NaN	NaN	0	37,652	8	10	17	10	1429	158,4	7,31	28,19	10	0	O75882	Attractin OS=Homo sapiens OX=9606 GN=ATRN PE=1 SV=2	ATRN
[truncated: 809 more rows]

## Sheet: Unique Osteo-EVs
Osteo-EVs1	Osteo-EVs2	Osteo-EVs3	C: Contaminant	C: Modifications	C: Protein name	N: Checked	N: Protein FDR Confidence: Combined	N: Master	N: Exp. q-value: Combined	N: Sum PEP Score	N: Coverage [%]	N: # Peptides	N: # PSMs	N: # Unique Peptides	N: # AAs	N: MW [kDa]	N: calc. pI	N: Score Sequest HT: Sequest HT	N: # Peptides (by Search Engine): Sequest HT	N: # Razor Peptides	T: Accession	T: Description	T: Gene name
[truncated: 137 more rows]

[truncated: 10 more sheets: Osteo-EVs Donors , All-Naïve-EV data, Unique Naïve-EVs, Naïve-EVs Donors, Vesiclepedia, Commone EV proteins, Stat.Analysis, Upregulated in Osteo-EVs, Upregulated in Naïve-EVs, CT values_PCR gen array]
